# Supplementary material for: De Novo Assembly of Transcriptome Sequencing in Caragana korshinskii Kom. and Characterization of EST-SSR Markers
Source: PLoS One. 2015 Jan 28;10(1):e0115805. doi: 10.1371/journal.pone.0115805 (PMC4309406; doi:10.1371/journal.pone.0115805)
Supplement: S1 Table — (XLSX) [file pone.0115805.s002.xlsx]

## Sheet: Sheet1
S1 Table Summary of GO classification of assembled unigenes
GO ID (Lev1)	GO Term (Lev1)	GO ID (Lev2)	GO Term (Lev2)	GO ID (Lev3)	GO Term (Lev3)	GO ID (Lev4)	GO Term (Lev4)	Gene Number	Gene List
GO:0008150	Biological Process	GO:0048518	positive regulation of biological process	GO:0048584	positive regulation of response to stimulus	GO:0031349	positive regulation of defense response	3	comp61928_c0,comp227801_c0,comp52169_c0
GO:0008150	Biological Process	GO:0048518	positive regulation of biological process	GO:0048584	positive regulation of response to stimulus	GO:0050778	positive regulation of immune response	8	comp61099_c0,comp53689_c0,comp49512_c0,comp51552_c0,comp227801_c0,comp61928_c0,comp59085_c0,comp52169_c0
GO:0008150	Biological Process	GO:0048518	positive regulation of biological process	GO:0048584	positive regulation of response to stimulus	GO:0009967	positive regulation of signal transduction	7	comp227801_c0,comp74512_c0,comp56959_c0,comp23380_c0,comp726247_c0,comp29840_c0,comp69230_c1
GO:0008150	Biological Process	GO:0048518	positive regulation of biological process	GO:0048584	positive regulation of response to stimulus	GO:1901421	positive regulation of response to alcohol	1	comp23380_c0
GO:0008150	Biological Process	GO:0048518	positive regulation of biological process	GO:0048584	positive regulation of response to stimulus	GO:0032103	positive regulation of response to external stimulus	1	comp43183_c0
GO:0008150	Biological Process	GO:0048518	positive regulation of biological process	GO:0043902	positive regulation of multi-organism process	GO:0051712	positive regulation of killing of cells of other organism	2	comp14092_c0,comp67725_c0
GO:0008150	Biological Process	GO:0048518	positive regulation of biological process	GO:0051130	positive regulation of cellular unigeneonent organization	GO:0043243	positive regulation of protein unigenelex disassembly	11	comp593583_c0,comp63224_c1,comp62378_c0,comp1175803_c0,comp55918_c1,comp67787_c0,comp15579_c0,comp57152_c0,comp55784_c0,comp52719_c0,comp50676_c0
GO:0008150	Biological Process	GO:0048518	positive regulation of biological process	GO:0051130	positive regulation of cellular unigeneonent organization	GO:0031334	positive regulation of protein unigenelex assembly	9	comp49485_c0,comp66510_c0,comp56404_c2,comp53953_c0,comp57908_c0,comp299698_c0,comp815204_c0,comp55886_c0,comp68025_c0
GO:0008150	Biological Process	GO:0048518	positive regulation of biological process	GO:0051130	positive regulation of cellular unigeneonent organization	GO:0010638	positive regulation of organelle organization	10	comp68025_c0,comp55886_c0,comp64960_c0,comp815204_c0,comp299698_c0,comp57908_c0,comp53953_c0,comp56404_c2,comp66510_c0,comp49485_c0
GO:0008150	Biological Process	GO:0048518	positive regulation of biological process	GO:0051050	positive regulation of transport	GO:0032388	positive regulation of intracellular transport	8	comp56917_c4,comp59897_c1,comp64502_c0,comp67336_c0,comp50670_c0,comp68172_c0,comp24433_c0,comp55277_c0
GO:0008150	Biological Process	GO:0048518	positive regulation of biological process	GO:0051050	positive regulation of transport	GO:0051222	positive regulation of protein transport	8	comp56917_c4,comp59897_c1,comp67336_c0,comp64502_c0,comp50670_c0,comp68172_c0,comp24433_c0,comp55277_c0
GO:0008150	Biological Process	GO:0048518	positive regulation of biological process	GO:0051050	positive regulation of transport	GO:0043270	positive regulation of ion transport	1	comp61269_c0
GO:0008150	Biological Process	GO:0048518	positive regulation of biological process	GO:0009893	positive regulation of metabolic process	GO:0009896	positive regulation of catabolic process	64	comp60847_c0,comp67054_c0,comp462158_c0,comp59235_c0,comp63549_c1,comp51813_c0,comp59469_c0,comp58469_c0,comp65175_c0,comp59835_c0,comp65176_c0,comp69090_c0,comp45092_c0,comp853637_c0,comp63786_c0,comp7951_c0,comp368942_c0,comp56128_c1,comp64756_c0,comp66688_c0,comp61246_c0,comp58032_c0,comp61965_c0,comp11246_c0,comp68004_c0,comp54577_c0,comp59777_c0,comp66170_c1,comp60332_c0,comp61234_c0,comp568…
GO:0008150	Biological Process	GO:0048518	positive regulation of biological process	GO:0009893	positive regulation of metabolic process	GO:0031325	positive regulation of cellular metabolic process	145	comp50989_c0,comp67091_c0,comp63600_c0,comp1194330_c0,comp56077_c0,comp51459_c0,comp58119_c1,comp1175803_c0,comp56489_c0,comp15579_c0,comp54393_c0,comp63152_c0,comp65383_c0,comp56720_c0,comp62378_c0,comp58059_c0,comp63669_c0,comp67009_c0,comp3186_c0,comp50676_c0,comp1167663_c0,comp61553_c0,comp51862_c0,comp61384_c0,comp68690_c0,comp64573_c0,comp60206_c0,comp56867_c0,comp58434_c0,comp56725_c0,comp…
GO:0008150	Biological Process	GO:0048518	positive regulation of biological process	GO:0009893	positive regulation of metabolic process	GO:0051173	positive regulation of nitrogen unigeneound metabolic process	51	comp55157_c0,comp64783_c0,comp62854_c0,comp60206_c0,comp1138010_c0,comp60206_c1,comp43046_c0,comp69164_c0,comp50093_c0,comp56181_c0,comp63669_c0,comp34059_c0,comp210331_c0,comp67009_c0,comp67153_c1,comp60729_c0,comp46151_c1,comp49766_c0,comp68690_c0,comp61384_c0,comp54064_c0,comp52920_c0,comp57739_c0,comp54393_c0,comp51550_c0,comp68400_c0,comp68526_c0,comp56702_c0,comp55996_c0,comp59330_c0,comp67…
GO:0008150	Biological Process	GO:0048518	positive regulation of biological process	GO:0009893	positive regulation of metabolic process	GO:0010604	positive regulation of macromolecule metabolic process	79	comp56181_c0,comp69164_c0,comp50093_c0,comp65537_c0,comp60206_c0,comp64993_c0,comp64783_c0,comp61384_c0,comp68690_c0,comp1167663_c0,comp50676_c0,comp63669_c0,comp67009_c0,comp210331_c0,comp65383_c0,comp56720_c0,comp59330_c0,comp62378_c0,comp54393_c0,comp63152_c0,comp51550_c0,comp56489_c0,comp68178_c0,comp52920_c0,comp15579_c0,comp65494_c1,comp67347_c0,comp64337_c0,comp38226_c0,comp1175803_c0,comp…
GO:0008150	Biological Process	GO:0048518	positive regulation of biological process	GO:0009893	positive regulation of metabolic process	GO:0009891	positive regulation of biosynthetic process	64	comp55918_c1,comp1651_c0,comp51842_c0,comp593583_c0,comp65721_c0,comp9065_c0,comp66697_c0,comp52719_c0,comp65059_c3,comp47811_c0,comp227801_c0,comp43170_c0,comp67787_c0,comp391830_c0,comp56702_c0,comp55996_c0,comp63224_c1,comp68526_c0,comp68400_c0,comp57739_c0,comp57152_c0,comp54064_c0,comp49766_c0,comp67153_c1,comp55784_c0,comp60729_c0,comp46151_c1,comp34059_c0,comp43046_c0,comp60206_c1,comp1138…
GO:0008150	Biological Process	GO:0048518	positive regulation of biological process	GO:0023056	positive regulation of signaling	GO:0009967	positive regulation of signal transduction	7	comp227801_c0,comp74512_c0,comp56959_c0,comp23380_c0,comp726247_c0,comp29840_c0,comp69230_c1
GO:0008150	Biological Process	GO:0048518	positive regulation of biological process	GO:0002684	positive regulation of immune system process	GO:0050778	positive regulation of immune response	8	comp61099_c0,comp53689_c0,comp49512_c0,comp51552_c0,comp227801_c0,comp61928_c0,comp59085_c0,comp52169_c0
GO:0008150	Biological Process	GO:0048518	positive regulation of biological process	GO:0051094	positive regulation of developmental process	GO:0048582	positive regulation of post-embryonic development	7	comp55578_c0,comp54891_c0,comp68814_c0,comp47811_c0,comp60873_c0,comp232055_c0,comp50318_c1
GO:0008150	Biological Process	GO:0048518	positive regulation of biological process	GO:0051094	positive regulation of developmental process	GO:0043938	positive regulation of sporulation	3	comp67041_c1,comp61031_c1,comp361656_c0
GO:0008150	Biological Process	GO:0048518	positive regulation of biological process	GO:0051094	positive regulation of developmental process	GO:0045597	positive regulation of cell differentiation	3	comp67041_c1,comp61031_c1,comp361656_c0
GO:0008150	Biological Process	GO:0048518	positive regulation of biological process	GO:0031343	positive regulation of cell killing	GO:0051712	positive regulation of killing of cells of other organism	2	comp14092_c0,comp67725_c0
GO:0008150	Biological Process	GO:0048518	positive regulation of biological process	GO:0048522	positive regulation of cellular process	GO:0045597	positive regulation of cell differentiation	3	comp67041_c1,comp61031_c1,comp361656_c0
GO:0008150	Biological Process	GO:0048518	positive regulation of biological process	GO:0048522	positive regulation of cellular process	GO:0031325	positive regulation of cellular metabolic process	145	comp50989_c0,comp67091_c0,comp63600_c0,comp1194330_c0,comp56077_c0,comp51459_c0,comp58119_c1,comp1175803_c0,comp56489_c0,comp15579_c0,comp54393_c0,comp63152_c0,comp65383_c0,comp56720_c0,comp62378_c0,comp58059_c0,comp63669_c0,comp67009_c0,comp3186_c0,comp50676_c0,comp1167663_c0,comp61553_c0,comp51862_c0,comp61384_c0,comp68690_c0,comp64573_c0,comp60206_c0,comp56867_c0,comp58434_c0,comp56725_c0,comp…
GO:0008150	Biological Process	GO:0048518	positive regulation of biological process	GO:0048522	positive regulation of cellular process	GO:0043243	positive regulation of protein unigenelex disassembly	11	comp593583_c0,comp63224_c1,comp62378_c0,comp1175803_c0,comp55918_c1,comp67787_c0,comp15579_c0,comp57152_c0,comp55784_c0,comp52719_c0,comp50676_c0
GO:0008150	Biological Process	GO:0048518	positive regulation of biological process	GO:0048522	positive regulation of cellular process	GO:0010942	positive regulation of cell death	8	comp67725_c0,comp22078_c0,comp14092_c0,comp66304_c0,comp3123_c0,comp68284_c0,comp59435_c0,comp250912_c0
GO:0008150	Biological Process	GO:0048518	positive regulation of biological process	GO:0048522	positive regulation of cellular process	GO:0010647	positive regulation of cell communication	8	comp726247_c0,comp23380_c0,comp74512_c0,comp227801_c0,comp29840_c0,comp69230_c1,comp56959_c0,comp43183_c0
GO:0008150	Biological Process	GO:0048518	positive regulation of biological process	GO:0048522	positive regulation of cellular process	GO:0010638	positive regulation of organelle organization	10	comp68025_c0,comp55886_c0,comp64960_c0,comp815204_c0,comp299698_c0,comp57908_c0,comp53953_c0,comp56404_c2,comp66510_c0,comp49485_c0
GO:0008150	Biological Process	GO:0048518	positive regulation of biological process	GO:0048522	positive regulation of cellular process	GO:0090068	positive regulation of cell cycle process	1	comp227801_c0
GO:0008150	Biological Process	GO:0048518	positive regulation of biological process	GO:0051240	positive regulation of multicellular organismal process	GO:0048582	positive regulation of post-embryonic development	7	comp55578_c0,comp54891_c0,comp68814_c0,comp47811_c0,comp60873_c0,comp232055_c0,comp50318_c1
GO:0008150	Biological Process	GO:0051179	localization	GO:0032879	regulation of localization	GO:0051049	regulation of transport	33	comp54102_c0,comp58027_c0,comp64502_c0,comp67336_c0,comp65393_c1,comp65154_c0,comp67751_c0,comp49734_c0,comp57024_c1,comp42719_c0,comp66173_c0,comp67453_c1,comp31376_c0,comp68261_c0,comp63219_c0,comp61269_c0,comp50670_c0,comp68172_c0,comp4583_c0,comp64750_c0,comp579962_c0,comp47698_c0,comp51878_c0,comp69297_c0,comp68189_c0,comp68789_c0,comp55277_c0,comp64054_c0,comp55752_c0,comp56917_c4,comp59897…
GO:0008150	Biological Process	GO:0051179	localization	GO:0032879	regulation of localization	GO:0051270	regulation of cellular unigeneonent movement	8	comp53815_c0,comp56389_c0,comp59125_c0,comp59466_c0,comp31206_c0,comp43280_c0,comp342908_c0,comp63215_c0
GO:0008150	Biological Process	GO:0051179	localization	GO:0032879	regulation of localization	GO:0060341	regulation of cellular localization	10	comp59897_c1,comp64502_c0,comp67336_c0,comp56917_c4,comp55277_c0,comp24433_c0,comp42719_c0,comp68172_c0,comp57024_c1,comp50670_c0
GO:0008150	Biological Process	GO:0051179	localization	GO:0032879	regulation of localization	GO:0032880	regulation of protein localization	19	comp68789_c0,comp67751_c0,comp55277_c0,comp42719_c0,comp57024_c1,comp4583_c0,comp64750_c0,comp58027_c0,comp68189_c0,comp64502_c0,comp67336_c0,comp50670_c0,comp24433_c0,comp59831_c0,comp68172_c0,comp67453_c1,comp59897_c1,comp63219_c0,comp56917_c4
GO:0008150	Biological Process	GO:0051179	localization	GO:0051641	cellular localization	GO:0051668	localization within membrane	12	comp62691_c0,comp66310_c0,comp63558_c0,comp66433_c0,comp64713_c0,comp66618_c0,comp63611_c0,comp48125_c0,comp63620_c0,comp720625_c0,comp68861_c0,comp68593_c0
GO:0008150	Biological Process	GO:0051179	localization	GO:0051641	cellular localization	GO:0051649	establishment of localization in cell	890	comp61926_c0,comp68094_c1,comp65130_c0,comp68164_c0,comp30242_c0,comp57928_c0,comp68359_c0,comp60701_c0,comp45966_c0,comp55367_c0,comp67609_c0,comp35814_c0,comp39262_c0,comp68947_c0,comp68002_c0,comp677090_c0,comp47783_c0,comp65682_c0,comp69153_c0,comp56973_c0,comp67047_c4,comp57884_c1,comp59868_c0,comp42123_c0,comp56508_c0,comp67478_c0,comp62879_c0,comp67897_c1,comp60074_c0,comp40974_c0,comp4758…
GO:0008150	Biological Process	GO:0051179	localization	GO:0051641	cellular localization	GO:0060341	regulation of cellular localization	10	comp59897_c1,comp64502_c0,comp67336_c0,comp56917_c4,comp55277_c0,comp24433_c0,comp42719_c0,comp68172_c0,comp57024_c1,comp50670_c0
GO:0008150	Biological Process	GO:0051179	localization	GO:0051641	cellular localization	GO:0051640	organelle localization	13	comp53233_c0,comp726247_c0,comp63865_c0,comp57739_c0,comp53088_c1,comp69230_c1,comp29840_c0,comp58978_c0,comp60558_c1,comp60558_c0,comp68261_c0,comp53697_c0,comp29445_c0
GO:0008150	Biological Process	GO:0051179	localization	GO:0051641	cellular localization	GO:0051651	maintenance of location in cell	62	comp67138_c0,comp67751_c0,comp48179_c1,comp58469_c0,comp37087_c0,comp54163_c0,comp47912_c0,comp31874_c0,comp61780_c0,comp61505_c0,comp58027_c0,comp593355_c0,comp495517_c0,comp54570_c1,comp58410_c1,comp65186_c0,comp898203_c0,comp505166_c0,comp63438_c0,comp35357_c0,comp57307_c1,comp60734_c0,comp67453_c1,comp60126_c0,comp780006_c0,comp61009_c0,comp59344_c0,comp742055_c0,comp63219_c0,comp68789_c0,com…
GO:0008150	Biological Process	GO:0051179	localization	GO:0051641	cellular localization	GO:0070727	cellular macromolecule localization	757	comp15496_c0,comp505166_c0,comp48125_c0,comp44099_c0,comp255700_c0,comp58585_c0,comp64093_c0,comp62925_c0,comp57664_c0,comp54902_c0,comp67138_c0,comp61090_c0,comp689408_c0,comp7708_c0,comp61005_c0,comp65291_c0,comp69346_c0,comp46888_c0,comp600074_c0,comp62904_c0,comp63686_c0,comp67435_c0,comp63310_c2,comp5826_c0,comp64600_c0,comp66208_c0,comp53847_c0,comp65788_c0,comp56890_c0,comp61924_c0,comp645…
GO:0008150	Biological Process	GO:0051179	localization	GO:0051674	localization of cell	GO:0048870	cell motility	33	comp51435_c0,comp47279_c0,comp9363_c0,comp59984_c1,comp342908_c0,comp43280_c0,comp58900_c0,comp681303_c0,comp725849_c0,comp56389_c0,comp49843_c0,comp53815_c0,comp364538_c0,comp64842_c0,comp15164_c0,comp63215_c0,comp43557_c0,comp69124_c0,comp61003_c1,comp54813_c0,comp61988_c0,comp67291_c0,comp63786_c0,comp321088_c0,comp45127_c0,comp65475_c0,comp62493_c0,comp31206_c0,comp695272_c0,comp59125_c0,comp…
GO:0008150	Biological Process	GO:0051179	localization	GO:0051234	establishment of localization	GO:0045184	establishment of protein localization	878	comp12647_c0,comp578356_c0,comp62298_c0,comp184288_c0,comp66482_c0,comp17590_c0,comp63771_c0,comp59897_c1,comp56053_c0,comp44878_c0,comp54905_c0,comp68410_c0,comp56789_c0,comp342908_c0,comp68608_c0,comp58425_c1,comp69276_c0,comp216189_c0,comp60159_c0,comp65936_c0,comp47669_c0,comp59056_c0,comp40391_c0,comp69322_c0,comp64750_c0,comp31584_c0,comp56128_c1,comp44749_c0,comp242540_c0,comp62976_c0,comp…
GO:0008150	Biological Process	GO:0051179	localization	GO:0051234	establishment of localization	GO:0051649	establishment of localization in cell	890	comp61926_c0,comp68094_c1,comp65130_c0,comp68164_c0,comp30242_c0,comp57928_c0,comp68359_c0,comp60701_c0,comp45966_c0,comp55367_c0,comp67609_c0,comp35814_c0,comp39262_c0,comp68947_c0,comp68002_c0,comp677090_c0,comp47783_c0,comp65682_c0,comp69153_c0,comp56973_c0,comp67047_c4,comp57884_c1,comp59868_c0,comp42123_c0,comp56508_c0,comp67478_c0,comp62879_c0,comp67897_c1,comp60074_c0,comp40974_c0,comp4758…
GO:0008150	Biological Process	GO:0051179	localization	GO:0051234	establishment of localization	GO:0051236	establishment of RNA localization	24	comp305909_c0,comp282827_c0,comp67367_c0,comp25604_c0,comp68482_c0,comp723481_c0,comp576279_c0,comp66474_c0,comp60121_c0,comp63453_c0,comp56109_c2,comp551879_c0,comp496767_c0,comp52382_c0,comp63929_c0,comp50374_c0,comp386435_c0,comp62000_c0,comp65560_c0,comp68739_c0,comp53676_c0,comp431353_c0,comp59430_c0,comp61832_c0
GO:0008150	Biological Process	GO:0051179	localization	GO:0051234	establishment of localization	GO:0051656	establishment of organelle localization	7	comp53233_c0,comp53088_c1,comp58978_c0,comp68261_c0,comp63865_c0,comp53697_c0,comp57739_c0
GO:0008150	Biological Process	GO:0051179	localization	GO:0051234	establishment of localization	GO:0006810	transport	3227	comp500812_c0,comp68530_c0,comp68509_c0,comp55751_c0,comp68080_c0,comp37095_c0,comp60979_c0,comp62470_c0,comp60576_c0,comp58744_c0,comp1139232_c0,comp52056_c0,comp69086_c0,comp56847_c0,comp53088_c1,comp61832_c0,comp231974_c0,comp58076_c0,comp65143_c0,comp63071_c1,comp64631_c0,comp64619_c0,comp46642_c0,comp11519_c0,comp59160_c1,comp63585_c1,comp54107_c0,comp60151_c0,comp60436_c0,comp67248_c1,comp6…
GO:0008150	Biological Process	GO:0051179	localization	GO:0051235	maintenance of location	GO:0051651	maintenance of location in cell	62
GO:0008150	Biological Process	GO:0051179	localization	GO:0051235	maintenance of location	GO:0045185	maintenance of protein location	61	comp67138_c0,comp67751_c0,comp48179_c1,comp58469_c0,comp37087_c0,comp54163_c0,comp47912_c0,comp31874_c0,comp61780_c0,comp61505_c0,comp58027_c0,comp593355_c0,comp495517_c0,comp54570_c1,comp58410_c1,comp65186_c0,comp898203_c0,comp505166_c0,comp63438_c0,comp35357_c0,comp57307_c1,comp60734_c0,comp67453_c1,comp60126_c0,comp780006_c0,comp61009_c0,comp59344_c0,comp742055_c0,comp63219_c0,comp68789_c0,com…
GO:0008150	Biological Process	GO:0051179	localization	GO:0051235	maintenance of location	GO:0051238	sequestering of metal ion	1	comp61780_c0,comp47912_c0,comp31874_c0,comp67751_c0,comp48179_c1,comp67138_c0,comp58469_c0,comp37087_c0,comp54163_c0,comp65186_c0,comp58410_c1,comp898203_c0,comp63438_c0,comp505166_c0,comp54570_c1,comp593355_c0,comp58027_c0,comp495517_c0,comp61505_c0,comp60734_c0,comp35357_c0,comp57307_c1,comp59344_c0,comp742055_c0,comp63219_c0,comp780006_c0,comp61009_c0,comp67453_c1,comp60126_c0,comp68011_c0,com…
GO:0008150	Biological Process	GO:0051179	localization	GO:0033036	macromolecule localization	GO:0010876	lipid localization	88	comp65020_c0
GO:0008150	Biological Process	GO:0051179	localization	GO:0033036	macromolecule localization	GO:0070727	cellular macromolecule localization	757	comp54767_c0,comp55876_c0,comp48532_c0,comp49626_c0,comp680354_c0,comp60724_c0,comp699397_c0,comp56143_c0,comp65247_c0,comp722899_c0,comp432585_c0,comp902506_c0,comp60763_c0,comp59113_c0,comp6866_c0,comp65133_c0,comp63972_c0,comp53825_c1,comp61924_c0,comp59234_c0,comp61795_c0,comp42003_c0,comp63918_c0,comp23476_c0,comp1340_c0,comp56358_c0,comp37635_c0,comp48161_c0,comp55898_c0,comp42256_c0,comp53…
GO:0008150	Biological Process	GO:0051179	localization	GO:0033036	macromolecule localization	GO:0006403	RNA localization	24	comp15496_c0,comp505166_c0,comp48125_c0,comp44099_c0,comp255700_c0,comp58585_c0,comp64093_c0,comp62925_c0,comp57664_c0,comp54902_c0,comp67138_c0,comp61090_c0,comp689408_c0,comp7708_c0,comp61005_c0,comp65291_c0,comp69346_c0,comp46888_c0,comp600074_c0,comp62904_c0,comp63686_c0,comp67435_c0,comp63310_c2,comp5826_c0,comp64600_c0,comp66208_c0,comp53847_c0,comp65788_c0,comp56890_c0,comp61924_c0,comp645…
GO:0008150	Biological Process	GO:0051179	localization	GO:0033036	macromolecule localization	GO:0008104	protein localization	943	comp65560_c0,comp62000_c0,comp386435_c0,comp53676_c0,comp68739_c0,comp59430_c0,comp431353_c0,comp61832_c0,comp25604_c0,comp67367_c0,comp305909_c0,comp282827_c0,comp576279_c0,comp723481_c0,comp68482_c0,comp56109_c2,comp63453_c0,comp60121_c0,comp66474_c0,comp50374_c0,comp63929_c0,comp52382_c0,comp496767_c0,comp551879_c0
GO:0008150	Biological Process	GO:0051179	localization	GO:0033036	macromolecule localization	GO:0033037	polysaccharide localization	12	comp65404_c0,comp256651_c0,comp198364_c0,comp41416_c0,comp229692_c0,comp23819_c0,comp68876_c0,comp63754_c0,comp409347_c0,comp48200_c0,comp61999_c0,comp103340_c0,comp55360_c0,comp59521_c1,comp68654_c0,comp61541_c0,comp65374_c0,comp52182_c0,comp45460_c0,comp61458_c0,comp29840_c0,comp57024_c1,comp939626_c0,comp57394_c0,comp66390_c0,comp52160_c1,comp37087_c0,comp63438_c0,comp61488_c0,comp1175149_c0,c…
GO:0008150	Biological Process	GO:0022610	biological adhesion	GO:0051825	adhesion to other organism involved in symbiotic interaction	GO:0044406	adhesion to host	17	comp61133_c0,comp65213_c0,comp60237_c0,comp48290_c0,comp856383_c0,comp9881_c0,comp51315_c0,comp50791_c0,comp54302_c0,comp64534_c0,comp64266_c0,comp61924_c0
GO:0008150	Biological Process	GO:0022610	biological adhesion	GO:0007155	cell adhesion	GO:0031589	cell-substrate adhesion	2	comp56375_c0,comp28523_c0,comp614923_c0,comp33669_c0,comp31236_c0,comp60852_c0,comp57305_c0,comp60119_c0,comp25302_c0,comp51999_c0,comp34999_c0,comp55735_c0,comp617814_c0,comp52094_c0,comp67683_c0,comp54587_c2,comp68792_c0
GO:0008150	Biological Process	GO:0022610	biological adhesion	GO:0007155	cell adhesion	GO:0016337	cell-cell adhesion	10	comp42129_c2,comp52606_c0
GO:0008150	Biological Process	GO:0071840	cellular component organization or biogenesis	GO:0016043	cellular component organization	GO:0022607	cellular component assembly	484	comp51852_c0,comp53814_c0,comp1165_c0,comp680081_c0,comp57692_c0,comp51116_c0,comp346698_c0,comp58498_c0,comp12728_c0,comp56936_c0
GO:0008150	Biological Process	GO:0071840	cellular component organization or biogenesis	GO:0016043	cellular component organization	GO:0045229	external encapsulating structure organization	63	comp51381_c0,comp51974_c0,comp17511_c0,comp60937_c0,comp63147_c0,comp60271_c0,comp60220_c0,comp51588_c0,comp34892_c0,comp47983_c0,comp60231_c0,comp63180_c0,comp453179_c0,comp48065_c0,comp56702_c0,comp68164_c0,comp66451_c0,comp68623_c2,comp59708_c0,comp63410_c1,comp59309_c0,comp61405_c0,comp56537_c0,comp16774_c0,comp30998_c0,comp80467_c0,comp49499_c0,comp61223_c0,comp59114_c0,comp64369_c0,comp4629…
GO:0008150	Biological Process	GO:0071840	cellular component organization or biogenesis	GO:0016043	cellular component organization	GO:0006323	DNA packaging	66	comp23552_c1,comp60237_c0,comp29445_c0,comp65576_c0,comp63488_c0,comp57785_c0,comp68298_c1,comp300204_c0,comp59830_c0,comp54302_c0,comp377707_c0,comp34813_c0,comp64119_c0,comp67344_c0,comp53911_c0,comp512445_c0,comp63381_c0,comp57908_c0,comp201692_c0,comp34459_c0,comp391639_c0,comp63679_c0,comp50120_c0,comp65508_c0,comp32238_c0,comp16364_c0,comp710946_c0,comp64266_c0,comp67770_c0,comp520974_c0,co…
GO:0008150	Biological Process	GO:0071840	cellular component organization or biogenesis	GO:0016043	cellular component organization	GO:0006996	organelle organization	707	comp67177_c0,comp576567_c0,comp54669_c0,comp55390_c0,comp726809_c0,comp69165_c1,comp52170_c0,comp62018_c1,comp53999_c0,comp49733_c0,comp61779_c0,comp321088_c0,comp68864_c0,comp23384_c0,comp55448_c0,comp65186_c0,comp48775_c0,comp66104_c0,comp865578_c0,comp65304_c1,comp51550_c1,comp44126_c0,comp65165_c0,comp449594_c0,comp68334_c0,comp61460_c0,comp33714_c0,comp66434_c0,comp68587_c0,comp45325_c0,comp…
GO:0008150	Biological Process	GO:0071840	cellular component organization or biogenesis	GO:0016043	cellular component organization	GO:0032989	cellular component morphogenesis	87	comp9464_c0,comp471625_c0,comp63647_c0,comp49388_c0,comp1768_c1,comp53447_c0,comp14013_c0,comp52258_c0,comp55629_c0,comp53316_c0,comp54705_c1,comp368942_c0,comp28229_c1,comp65736_c0,comp49010_c0,comp64906_c0,comp60097_c0,comp63215_c0,comp67867_c0,comp59897_c0,comp56483_c0,comp61990_c0,comp68004_c0,comp61378_c0,comp56622_c0,comp59325_c0,comp32622_c0,comp30962_c0,comp720625_c0,comp64232_c0,comp5683…
GO:0008150	Biological Process	GO:0071840	cellular component organization or biogenesis	GO:0016043	cellular component organization	GO:0043933	macromolecular complex subunit organization	357	comp44064_c0,comp56959_c0,comp67296_c0,comp85607_c0,comp257123_c0,comp56578_c0,comp45966_c1,comp248371_c0,comp14688_c0,comp60514_c1,comp65154_c0,comp65201_c0,comp440857_c0,comp58673_c0,comp28988_c0,comp64682_c0,comp60089_c0,comp46534_c0,comp68258_c0,comp67666_c0,comp57585_c0,comp45107_c1,comp66365_c1,comp32727_c0,comp66922_c0,comp68623_c2,comp61739_c0,comp29445_c0,comp60945_c1,comp51081_c0,comp41…
GO:0008150	Biological Process	GO:0071840	cellular component organization or biogenesis	GO:0016043	cellular component organization	GO:0022411	cellular component disassembly	47	comp53953_c0,comp5770_c0,comp31494_c0,comp430202_c0,comp60106_c0,comp61629_c0,comp39131_c0,comp603_c1,comp51371_c0,comp4944_c0,comp54830_c0,comp32967_c0,comp55784_c0,comp46293_c0,comp63132_c0,comp49234_c0,comp56537_c0,comp16774_c0,comp49499_c0,comp80467_c0,comp494173_c0,comp59309_c0,comp58962_c0,comp63224_c1,comp66451_c0,comp60220_c0,comp60271_c0,comp63147_c0,comp60937_c0,comp19698_c0,comp51364_c…
GO:0008150	Biological Process	GO:0071840	cellular component organization or biogenesis	GO:0016043	cellular component organization	GO:0032535	regulation of cellular component size	18	comp47140_c0,comp58469_c0,comp53992_c0,comp54674_c0,comp67193_c3,comp56500_c1,comp64523_c1,comp61505_c0,comp245995_c0,comp49234_c0,comp65550_c0,comp351267_c0,comp676741_c0,comp50676_c0,comp55784_c0,comp494173_c0,comp65886_c0,comp16774_c0,comp57945_c0,comp66659_c1,comp65310_c0,comp15579_c0,comp57152_c0,comp68510_c0,comp50848_c2,comp63224_c1,comp57977_c1,comp60322_c2,comp58962_c0,comp62378_c0,comp6…
GO:0008150	Biological Process	GO:0071840	cellular component organization or biogenesis	GO:0016043	cellular component organization	GO:0061024	membrane organization	106	comp56404_c2,comp67368_c0,comp69340_c0,comp57908_c0,comp53953_c0,comp62925_c0,comp815204_c0,comp9464_c0,comp299698_c0,comp68025_c0,comp47024_c0,comp64940_c0,comp66663_c0,comp66510_c0,comp49485_c0,comp50111_c1,comp42614_c1,comp55886_c0
GO:0008150	Biological Process	GO:0071840	cellular component organization or biogenesis	GO:0016043	cellular component organization	GO:0030030	cell projection organization	36	comp720625_c0,comp63611_c0,comp66450_c0,comp32175_c0,comp59517_c0,comp453179_c0,comp64266_c0,comp227801_c0,comp60875_c0,comp52137_c0,comp53088_c1,comp43406_c0,comp242540_c0,comp66451_c0,comp66433_c0,comp617814_c0,comp67683_c0,comp68792_c0,comp684851_c0,comp34999_c0,comp56218_c0,comp33559_c0,comp62691_c0,comp57739_c0,comp68861_c0,comp53496_c0,comp56097_c0,comp51431_c0,comp53680_c0,comp66482_c1,com…
GO:0008150	Biological Process	GO:0071840	cellular component organization or biogenesis	GO:0016043	cellular component organization	GO:0043062	extracellular structure organization	4	comp63675_c0,comp68733_c0,comp66365_c1,comp67009_c0,comp7951_c0,comp64669_c0,comp24250_c0,comp65875_c0,comp61931_c0,comp56181_c0,comp61652_c0,comp49786_c0,comp48650_c0,comp61257_c0,comp66694_c0,comp65852_c0,comp400689_c0,comp61196_c0,comp62653_c1,comp57469_c0,comp44390_c0,comp22618_c0,comp52355_c0,comp67463_c0,comp68433_c0,comp56702_c0,comp59372_c0,comp68623_c2,comp45914_c0,comp1314822_c0,comp418…
GO:0008150	Biological Process	GO:0071840	cellular component organization or biogenesis	GO:0016043	cellular component organization	GO:0051130	positive regulation of cellular component organization	21	comp710946_c0,comp67770_c0,comp67344_c0,comp57785_c0
GO:0008150	Biological Process	GO:0071840	cellular component organization or biogenesis	GO:0016043	cellular component organization	GO:0051129	negative regulation of cellular component organization	16	comp593583_c0,comp55886_c0,comp1175803_c0,comp55918_c1,comp49485_c0,comp67787_c0,comp66510_c0,comp50676_c0,comp55784_c0,comp52719_c0,comp64960_c0,comp63224_c1,comp68025_c0,comp62378_c0,comp15579_c0,comp57152_c0,comp56404_c2,comp53953_c0,comp57908_c0,comp299698_c0,comp815204_c0
GO:0008150	Biological Process	GO:0071840	cellular component organization or biogenesis	GO:0016043	cellular component organization	GO:0051128	regulation of cellular component organization	95	comp59466_c0,comp65393_c1,comp64054_c0,comp61200_c1,comp67054_c0,comp64960_c0,comp56389_c0,comp56918_c0,comp68623_c2,comp66365_c1,comp65800_c0,comp7951_c0,comp342908_c0,comp67773_c0,comp387999_c0,comp56506_c0
GO:0008150	Biological Process	GO:0071840	cellular component organization or biogenesis	GO:0044085	cellular component biogenesis	GO:0022613	ribonucleoprotein complex biogenesis	802	comp60945_c1,comp56702_c0,comp63224_c1,comp68623_c2,comp56918_c0,comp59885_c1,comp68510_c0,comp69332_c0,comp57152_c0,comp51081_c0,comp69340_c0,comp65310_c0,comp66659_c1,comp57945_c0,comp387999_c0,comp56506_c0,comp59910_c0,comp55918_c1,comp593583_c0,comp55032_c0,comp55886_c0,comp61159_c1,comp58185_c0,comp52719_c0,comp65800_c0,comp67787_c0,comp51364_c1,comp342908_c0,comp61505_c0,comp67054_c0,comp64…
GO:0008150	Biological Process	GO:0071840	cellular component organization or biogenesis	GO:0044085	cellular component biogenesis	GO:0070271	protein complex biogenesis	231	comp47627_c1,comp745531_c0,comp509489_c0,comp33225_c0,comp59909_c0,comp48529_c0,comp15968_c0,comp494380_c0,comp53563_c0,comp63452_c0,comp24352_c0,comp59340_c0,comp50357_c0,comp1176277_c0,comp52288_c0,comp607031_c0,comp59544_c0,comp68327_c0,comp54975_c1,comp69039_c0,comp64376_c0,comp261525_c0,comp47446_c0,comp48104_c0,comp23993_c0,comp55571_c0,comp314_c0,comp56606_c0,comp60354_c0,comp67865_c1,comp…
GO:0008150	Biological Process	GO:0071840	cellular component organization or biogenesis	GO:0044085	cellular component biogenesis	GO:0022607	cellular component assembly	484	comp54406_c0,comp69193_c0,comp66312_c0,comp496140_c0,comp63818_c0,comp7941_c0,comp63976_c1,comp277219_c0,comp67400_c0,comp65186_c0,comp593355_c0,comp47684_c0,comp63306_c0,comp23439_c0,comp56464_c0,comp45463_c0,comp63865_c0,comp44724_c1,comp42305_c0,comp62726_c1,comp58915_c0,comp51653_c1,comp41377_c1,comp53763_c0,comp40853_c0,comp875209_c0,comp67368_c0,comp64172_c0,comp57135_c1,comp57908_c0,comp52…
GO:0008150	Biological Process	GO:0071840	cellular component organization or biogenesis	GO:0044085	cellular component biogenesis	GO:0044087	regulation of cellular component biogenesis	23	comp51381_c0,comp51974_c0,comp17511_c0,comp60937_c0,comp63147_c0,comp60271_c0,comp60220_c0,comp51588_c0,comp34892_c0,comp47983_c0,comp60231_c0,comp63180_c0,comp453179_c0,comp48065_c0,comp56702_c0,comp68164_c0,comp66451_c0,comp68623_c2,comp59708_c0,comp63410_c1,comp59309_c0,comp61405_c0,comp56537_c0,comp16774_c0,comp30998_c0,comp80467_c0,comp49499_c0,comp61223_c0,comp59114_c0,comp64369_c0,comp4629…
GO:0008150	Biological Process	GO:0071840	cellular component organization or biogenesis	GO:0044085	cellular component biogenesis	GO:0070589	cellular component macromolecule biosynthetic process	38	comp57234_c0,comp314715_c0,comp55886_c0,comp50111_c1,comp42614_c1,comp66510_c0,comp49485_c0,comp56181_c0,comp56702_c0,comp66663_c0,comp68025_c0,comp64940_c0,comp47024_c0,comp57908_c0,comp53953_c0,comp62925_c0,comp9464_c0,comp815204_c0,comp366127_c0,comp299698_c0,comp56404_c2,comp67368_c0,comp69340_c0
GO:0008150	Biological Process	GO:0071840	cellular component organization or biogenesis	GO:0044085	cellular component biogenesis	GO:0042546	cell wall biogenesis	48	comp69267_c0,comp64556_c0,comp58361_c0,comp62899_c0,comp184310_c0,comp67439_c0,comp64750_c0,comp67181_c0,comp49515_c0,comp64046_c0,comp15198_c0,comp67239_c0,comp64744_c0,comp61918_c0,comp54905_c0,comp58750_c0,comp67800_c0,comp349776_c0,comp7110_c0,comp448342_c0,comp57813_c0,comp52445_c0,comp68770_c0,comp59628_c0,comp69062_c0,comp68678_c0,comp23369_c0,comp55509_c0,comp66213_c0,comp69267_c1,comp689…
GO:0008150	Biological Process	GO:0071840	cellular component organization or biogenesis	GO:0071554	cell wall organization or biogenesis	GO:0042546	cell wall biogenesis	48	comp69267_c0,comp64556_c0,comp67344_c0,comp49515_c0,comp67181_c0,comp57785_c0,comp62899_c0,comp58361_c0,comp64750_c0,comp67439_c0,comp184310_c0,comp710946_c0,comp67770_c0,comp15198_c0,comp64046_c0,comp67239_c0,comp7110_c0,comp448342_c0,comp58750_c0,comp61918_c0,comp54905_c0,comp64744_c0,comp62897_c0,comp349776_c0,comp67800_c0,comp23369_c0,comp60074_c1,comp66213_c0,comp69267_c1,comp55509_c0,comp65…
GO:0008150	Biological Process	GO:0071840	cellular component organization or biogenesis	GO:0071554	cell wall organization or biogenesis	GO:0044036	cell wall macromolecule metabolic process	93	comp69267_c0,comp64556_c0,comp67344_c0,comp49515_c0,comp67181_c0,comp57785_c0,comp62899_c0,comp58361_c0,comp64750_c0,comp67439_c0,comp184310_c0,comp710946_c0,comp67770_c0,comp15198_c0,comp64046_c0,comp67239_c0,comp7110_c0,comp448342_c0,comp58750_c0,comp61918_c0,comp54905_c0,comp64744_c0,comp62897_c0,comp349776_c0,comp67800_c0,comp23369_c0,comp60074_c1,comp66213_c0,comp69267_c1,comp55509_c0,comp65…
GO:0008150	Biological Process	GO:0071840	cellular component organization or biogenesis	GO:0071554	cell wall organization or biogenesis	GO:0071669	plant-type cell wall organization or biogenesis	29	comp41786_c1,comp21125_c0,comp17841_c0,comp68710_c0,comp56631_c0,comp32156_c0,comp68161_c0,comp60601_c0,comp57813_c0,comp69267_c1,comp50060_c0,comp23369_c0,comp894568_c0,comp68926_c0,comp67073_c0,comp16063_c0,comp62114_c0,comp860162_c0,comp61189_c0,comp749089_c0,comp54760_c0,comp347633_c0,comp349776_c0,comp61918_c0,comp54905_c0,comp48146_c0,comp403651_c0,comp60788_c0,comp7110_c0,comp58431_c0,comp…
GO:0008150	Biological Process	GO:0071840	cellular component organization or biogenesis	GO:0071554	cell wall organization or biogenesis	GO:0071852	fungal-type cell wall organization or biogenesis	3	comp63669_c0,comp710946_c0,comp67770_c0,comp520974_c0,comp32238_c0,comp62518_c0,comp195852_c0,comp62241_c0,comp201692_c0,comp66846_c3,comp61475_c0,comp23552_c0,comp52857_c0,comp64497_c0,comp62897_c0,comp67344_c0,comp34813_c0,comp23132_c0,comp60074_c1,comp63381_c0,comp65154_c0,comp65576_c0,comp385100_c0,comp23552_c1,comp59830_c0,comp377707_c0,comp57785_c0,comp300204_c0,comp59926_c0
GO:0008150	Biological Process	GO:0071840	cellular component organization or biogenesis	GO:0071554	cell wall organization or biogenesis	GO:0071555	cell wall organization	54	comp15198_c0,comp50749_c0,comp49515_c0
GO:0008150	Biological Process	GO:0022414	reproductive process	GO:0048609	multicellular organismal reproductive process	GO:0033057	multicellular organismal reproductive behavior	18	comp63679_c0,comp50120_c0,comp391639_c0,comp201692_c0,comp34459_c0,comp195852_c0,comp67848_c0,comp58772_c0,comp16364_c0,comp710946_c0,comp67770_c0,comp64266_c0,comp520974_c0,comp32238_c0,comp59830_c0,comp377707_c0,comp54302_c0,comp57785_c0,comp68298_c1,comp300204_c0,comp63488_c0,comp65576_c0,comp23552_c1,comp60237_c0,comp53911_c0,comp63381_c0,comp67344_c0,comp64119_c0,comp34813_c0,comp57659_c0,co…
GO:0008150	Biological Process	GO:0022414	reproductive process	GO:0048609	multicellular organismal reproductive process	GO:0010162	seed dormancy process	2	comp63697_c0,comp68626_c0,comp50704_c0,comp30341_c0,comp68370_c0,comp57881_c0,comp56119_c2,comp31964_c0,comp53498_c0,comp54365_c0,comp61125_c3,comp51088_c0,comp56558_c0,comp50504_c0,comp63018_c0,comp60782_c0,comp49569_c0,comp1103334_c0
GO:0008150	Biological Process	GO:0022414	reproductive process	GO:0048609	multicellular organismal reproductive process	GO:0010431	seed maturation	3	comp63016_c1,comp68594_c5
GO:0008150	Biological Process	GO:0022414	reproductive process	GO:0048609	multicellular organismal reproductive process	GO:0007276	gamete generation	27	comp63016_c1,comp68594_c5,comp49980_c0
GO:0008150	Biological Process	GO:0022414	reproductive process	GO:0048609	multicellular organismal reproductive process	GO:0009900	dehiscence	2	comp53355_c0,comp62018_c1,comp64982_c0,comp679713_c0,comp56295_c1,comp63669_c0,comp172755_c0,comp45325_c0,comp64193_c0,comp22618_c0,comp304606_c0,comp66438_c0,comp4737_c0,comp56962_c0,comp504698_c0,comp16774_c0,comp51673_c0,comp488588_c0,comp16543_c0,comp178511_c0,comp66860_c1,comp60097_c0,comp44145_c0,comp324343_c0,comp54762_c0,comp4027_c0,comp62273_c0
GO:0008150	Biological Process	GO:0022414	reproductive process	GO:0019098	reproductive behavior	GO:0007617	mating behavior	17	comp64069_c0,comp51100_c0
GO:0008150	Biological Process	GO:0022414	reproductive process	GO:0019098	reproductive behavior	GO:0033057	multicellular organismal reproductive behavior	18	comp68370_c0,comp57881_c0,comp68626_c0,comp63697_c0,comp50704_c0,comp30341_c0,comp63018_c0,comp56558_c0,comp50504_c0,comp60782_c0,comp49569_c0,comp56119_c2,comp31964_c0,comp53498_c0,comp61125_c3,comp54365_c0,comp51088_c0
GO:0008150	Biological Process	GO:0022414	reproductive process	GO:0019098	reproductive behavior	GO:0045297	post-mating behavior	17	comp63697_c0,comp68626_c0,comp50704_c0,comp30341_c0,comp68370_c0,comp57881_c0,comp56119_c2,comp31964_c0,comp53498_c0,comp54365_c0,comp61125_c3,comp51088_c0,comp56558_c0,comp50504_c0,comp63018_c0,comp60782_c0,comp49569_c0,comp1103334_c0
GO:0008150	Biological Process	GO:0022414	reproductive process	GO:0044702	single organism reproductive process	GO:0009566	fertilization	4	comp30341_c0,comp68626_c0,comp63697_c0,comp50704_c0,comp57881_c0,comp68370_c0,comp51088_c0,comp54365_c0,comp61125_c3,comp53498_c0,comp56119_c2,comp31964_c0,comp49569_c0,comp60782_c0,comp56558_c0,comp50504_c0,comp63018_c0
GO:0008150	Biological Process	GO:0022414	reproductive process	GO:0044702	single organism reproductive process	GO:0010431	seed maturation	3	comp51580_c1,comp57174_c0,comp250196_c0,comp56592_c0
GO:0008150	Biological Process	GO:0022414	reproductive process	GO:0044702	single organism reproductive process	GO:0009900	dehiscence	2	comp63016_c1,comp68594_c5,comp49980_c0
GO:0008150	Biological Process	GO:0022414	reproductive process	GO:0044702	single organism reproductive process	GO:0007276	gamete generation	27	comp64069_c0,comp51100_c0
GO:0008150	Biological Process	GO:0022414	reproductive process	GO:2000241	regulation of reproductive process	GO:0009909	regulation of flower development	6	comp53355_c0,comp62018_c1,comp64982_c0,comp679713_c0,comp56295_c1,comp63669_c0,comp172755_c0,comp45325_c0,comp64193_c0,comp22618_c0,comp304606_c0,comp66438_c0,comp4737_c0,comp56962_c0,comp504698_c0,comp16774_c0,comp51673_c0,comp488588_c0,comp16543_c0,comp178511_c0,comp66860_c1,comp60097_c0,comp44145_c0,comp324343_c0,comp54762_c0,comp4027_c0,comp62273_c0
GO:0008150	Biological Process	GO:0022414	reproductive process	GO:2000241	regulation of reproductive process	GO:2000242	negative regulation of reproductive process	2	comp50318_c1,comp68814_c0,comp38486_c0,comp54891_c0,comp55578_c0,comp473815_c0
GO:0008150	Biological Process	GO:0022414	reproductive process	GO:2000241	regulation of reproductive process	GO:2000243	positive regulation of reproductive process	4	comp473815_c0,comp38486_c0
GO:0008150	Biological Process	GO:0022414	reproductive process	GO:2000241	regulation of reproductive process	GO:2000028	regulation of photoperiodism, flowering	2	comp55578_c0,comp54891_c0,comp68814_c0,comp50318_c1
GO:0008150	Biological Process	GO:0022414	reproductive process	GO:2000241	regulation of reproductive process	GO:0080050	regulation of seed development	1	comp47811_c0,comp57162_c0
GO:0008150	Biological Process	GO:0022414	reproductive process	GO:0044703	multi-organism reproductive process	GO:0007618	mating	25	comp68594_c5
GO:0008150	Biological Process	GO:0022414	reproductive process	GO:0044703	multi-organism reproductive process	GO:0009856	pollination	66	comp20346_c0,comp68626_c0,comp63697_c0,comp50704_c0,comp34379_c0,comp284355_c0,comp30341_c0,comp68370_c0,comp63810_c0,comp57881_c0,comp66634_c0,comp61125_c3,comp54365_c0,comp53498_c0,comp56119_c2,comp31964_c0,comp51088_c0,comp63018_c0,comp56558_c0,comp50504_c0,comp53965_c0,comp64058_c0,comp67635_c0,comp49569_c0,comp60782_c0
GO:0008150	Biological Process	GO:0022414	reproductive process	GO:0003006	developmental process involved in reproduction	GO:0009860	pollen tube growth	3	comp55745_c0,comp298765_c0,comp47564_c0,comp489414_c0,comp66102_c0,comp600927_c0,comp48306_c0,comp67213_c0,comp629276_c0,comp324621_c0,comp1017314_c0,comp816302_c0,comp385100_c0,comp50304_c0,comp50421_c0,comp67387_c0,comp68432_c0,comp14369_c0,comp18039_c0,comp67198_c0,comp62404_c0,comp65646_c0,comp398103_c0,comp48250_c0,comp476_c0,comp36731_c1,comp388594_c0,comp37959_c0,comp64538_c0,comp56572_c0,…
GO:0008150	Biological Process	GO:0022414	reproductive process	GO:0003006	developmental process involved in reproduction	GO:0010227	floral organ abscission	2	comp60945_c1,comp440857_c0,comp44064_c0
GO:0008150	Biological Process	GO:0022414	reproductive process	GO:0003006	developmental process involved in reproduction	GO:0007548	sex differentiation	12	comp473815_c0,comp38486_c0
GO:0008150	Biological Process	GO:0022414	reproductive process	GO:0003006	developmental process involved in reproduction	GO:0048438	floral whorl development	16	comp62953_c0,comp877530_c0,comp729451_c0,comp66067_c0,comp61788_c0,comp58468_c0,comp62108_c0,comp66100_c0,comp63740_c0,comp66462_c1,comp66936_c1,comp61738_c0
GO:0008150	Biological Process	GO:0022414	reproductive process	GO:0003006	developmental process involved in reproduction	GO:0048515	spermatid differentiation	8	comp63962_c2,comp43698_c0,comp66893_c0,comp66920_c3,comp569764_c0,comp28988_c0,comp57908_c0,comp65201_c0,comp69343_c0,comp63198_c3,comp57151_c0,comp277841_c0,comp64069_c0,comp51100_c0,comp57415_c0,comp60068_c0
GO:0008150	Biological Process	GO:0022414	reproductive process	GO:0003006	developmental process involved in reproduction	GO:0048608	reproductive structure development	78	comp45325_c0,comp172755_c0,comp62018_c1,comp64982_c0,comp51673_c0,comp4737_c0,comp324343_c0,comp44145_c0
GO:0008150	Biological Process	GO:0022414	reproductive process	GO:0003006	developmental process involved in reproduction	GO:0007530	sex determination	1	comp67854_c0,comp51600_c0,comp56592_c0,comp54746_c0,comp55578_c0,comp68594_c5,comp59063_c0,comp65201_c0,comp69343_c0,comp729451_c0,comp569764_c0,comp68130_c0,comp65821_c0,comp28988_c0,comp56455_c0,comp58695_c0,comp66920_c3,comp65678_c0,comp65932_c0,comp62953_c0,comp57692_c0,comp42682_c0,comp57162_c0,comp60068_c0,comp68814_c0,comp60945_c1,comp57151_c0,comp66475_c0,comp65331_c0,comp53800_c0,comp499…
GO:0008150	Biological Process	GO:0022414	reproductive process	GO:0003006	developmental process involved in reproduction	GO:0048444	floral organ morphogenesis	3	comp68690_c0
GO:0008150	Biological Process	GO:0022414	reproductive process	GO:0003006	developmental process involved in reproduction	GO:0045137	development of primary sexual characteristics	2	comp66475_c0,comp64978_c1,comp569764_c0
GO:0008150	Biological Process	GO:0022414	reproductive process	GO:0003006	developmental process involved in reproduction	GO:0048449	floral organ formation	3	comp62953_c0,comp66067_c0
GO:0008150	Biological Process	GO:0022414	reproductive process	GO:0003006	developmental process involved in reproduction	GO:0030707	ovarian follicle cell development	4	comp64978_c1,comp66475_c0,comp569764_c0
GO:0008150	Biological Process	GO:0022414	reproductive process	GO:0003006	developmental process involved in reproduction	GO:0048868	pollen tube development	12	comp304606_c0,comp56962_c0,comp679713_c0,comp62273_c0
GO:0008150	Biological Process	GO:0022414	reproductive process	GO:0003006	developmental process involved in reproduction	GO:0010162	seed dormancy process	2	comp60514_c1,comp57692_c0,comp440857_c0,comp66893_c0,comp62404_c0,comp629276_c0,comp51081_c0,comp45107_c1,comp60945_c1,comp64538_c0,comp44064_c0,comp385100_c0
GO:0008150	Biological Process	GO:0022414	reproductive process	GO:0003006	developmental process involved in reproduction	GO:0030703	eggshell formation	4	comp63016_c1,comp68594_c5
GO:0008150	Biological Process	GO:0022414	reproductive process	GO:0003006	developmental process involved in reproduction	GO:0009793	embryo development ending in seed dormancy	5	comp679713_c0,comp62273_c0,comp304606_c0,comp56962_c0
GO:0008150	Biological Process	GO:0022414	reproductive process	GO:0003006	developmental process involved in reproduction	GO:0048437	floral organ development	20	comp55130_c0,comp58695_c0,comp32118_c0,comp63187_c0,comp50318_c1
GO:0008150	Biological Process	GO:0022414	reproductive process	GO:0003006	developmental process involved in reproduction	GO:0048236	plant-type spore development	3	comp51100_c0,comp64978_c1,comp473815_c0,comp69343_c0,comp38486_c0,comp57908_c0,comp65201_c0,comp277841_c0,comp64069_c0,comp58138_c1,comp66475_c0,comp63198_c3,comp57151_c0,comp28988_c0,comp569764_c0,comp66324_c0,comp63962_c2,comp43698_c0,comp74512_c0,comp66893_c0
GO:0008150	Biological Process	GO:0022414	reproductive process	GO:0003006	developmental process involved in reproduction	GO:0010214	seed coat development	3	comp57151_c0,comp64266_c0,comp63962_c2
GO:0008150	Biological Process	GO:0022414	reproductive process	GO:0003006	developmental process involved in reproduction	GO:0034293	sexual sporulation	2	comp65576_c0,comp68036_c0,comp42682_c0
GO:0008150	Biological Process	GO:0022414	reproductive process	GO:0003006	developmental process involved in reproduction	GO:0007281	germ cell development	8	comp50749_c0,comp49515_c0
GO:0008150	Biological Process	GO:0022414	reproductive process	GO:0003006	developmental process involved in reproduction	GO:0048653	anther development	4	comp51673_c0,comp4737_c0,comp324343_c0,comp44145_c0,comp45325_c0,comp172755_c0,comp64982_c0,comp62018_c1
GO:0008150	Biological Process	GO:0022414	reproductive process	GO:0003006	developmental process involved in reproduction	GO:0048508	embryonic meristem development	2	comp51100_c0,comp64069_c0,comp28988_c0,comp57151_c0
GO:0008150	Biological Process	GO:0022414	reproductive process	GO:0003006	developmental process involved in reproduction	GO:0010228	vegetative to reproductive phase transition of meristem	3	comp55130_c0,comp58695_c0
GO:0008150	Biological Process	GO:0001906	cell killing	GO:0031341	regulation of cell killing	GO:0051709	regulation of killing of cells of other organism	2	comp65678_c0,comp47811_c0,comp57162_c0
GO:0008150	Biological Process	GO:0001906	cell killing	GO:0031341	regulation of cell killing	GO:0031343	positive regulation of cell killing	2	comp14092_c0,comp67725_c0
GO:0008150	Biological Process	GO:0001906	cell killing	GO:0031343	positive regulation of cell killing	GO:0051712	positive regulation of killing of cells of other organism	2	comp14092_c0,comp67725_c0
GO:0008150	Biological Process	GO:0001906	cell killing	GO:0031640	killing of cells of other organism	GO:0051709	regulation of killing of cells of other organism	2	comp14092_c0,comp67725_c0
GO:0008150	Biological Process	GO:0001906	cell killing	GO:0031640	killing of cells of other organism	GO:0051883	killing of cells in other organism involved in symbiotic interaction	13	comp14092_c0,comp67725_c0
GO:0008150	Biological Process	GO:0001906	cell killing	GO:0031640	killing of cells of other organism	GO:0051715	cytolysis in other organism	12	comp52602_c0,comp51806_c0,comp14092_c0,comp63465_c0,comp67725_c0,comp51082_c0,comp496140_c0,comp49419_c0,comp722433_c0,comp64169_c0,comp68654_c0,comp50817_c1,comp8069_c0
GO:0008150	Biological Process	GO:0001906	cell killing	GO:0031640	killing of cells of other organism	GO:0051712	positive regulation of killing of cells of other organism	2	comp63465_c0,comp52602_c0,comp51806_c0,comp8069_c0,comp724437_c0,comp68654_c0,comp50817_c1,comp49419_c0,comp722433_c0,comp64169_c0,comp496140_c0,comp51082_c0
GO:0008150	Biological Process	GO:0050896	response to stimulus	GO:0042221	response to chemical stimulus	GO:0010036	response to boron-containing substance	1	comp14092_c0,comp67725_c0
GO:0008150	Biological Process	GO:0050896	response to stimulus	GO:0042221	response to chemical stimulus	GO:0009410	response to xenobiotic stimulus	51	comp2152_c0
GO:0008150	Biological Process	GO:0050896	response to stimulus	GO:0042221	response to chemical stimulus	GO:0006935	chemotaxis	2	comp66843_c1,comp56957_c0,comp60141_c0,comp62266_c0,comp64641_c0,comp594018_c0,comp61730_c0,comp58347_c1,comp23379_c0,comp683328_c0,comp60245_c0,comp54048_c0,comp612463_c0,comp68810_c0,comp56611_c0,comp57181_c0,comp66435_c0,comp63640_c0,comp58921_c0,comp62137_c3,comp42541_c0,comp67390_c0,comp65808_c6,comp67519_c0,comp18316_c0,comp863821_c0,comp54681_c0,comp67012_c3,comp52140_c0,comp53635_c0,comp2…
GO:0008150	Biological Process	GO:0050896	response to stimulus	GO:0042221	response to chemical stimulus	GO:0042493	response to drug	63	comp63566_c0,comp57692_c0
GO:0008150	Biological Process	GO:0050896	response to stimulus	GO:0042221	response to chemical stimulus	GO:0009593	detection of chemical stimulus	4	comp64044_c0,comp64685_c0,comp45107_c1,comp56220_c0,comp68780_c0,comp57293_c0,comp68006_c0,comp51127_c0,comp64528_c0,comp55970_c0,comp67225_c0,comp45107_c2,comp68719_c1,comp58505_c1,comp58505_c2,comp46041_c0,comp300853_c0,comp47387_c0,comp1714012_c0,comp57709_c0,comp68804_c0,comp66814_c0,comp54871_c0,comp12751_c0,comp66763_c0,comp360401_c0,comp66344_c0,comp52839_c0,comp68632_c1,comp488873_c0,comp…
GO:0008150	Biological Process	GO:0050896	response to stimulus	GO:0042221	response to chemical stimulus	GO:0032094	response to food	2	comp9878_c0,comp54602_c0,comp65253_c1,comp55125_c0
GO:0008150	Biological Process	GO:0050896	response to stimulus	GO:0042221	response to chemical stimulus	GO:0046685	response to arsenic-containing substance	2	comp68178_c0,comp60755_c0
GO:0008150	Biological Process	GO:0050896	response to stimulus	GO:0042221	response to chemical stimulus	GO:0070887	cellular response to chemical stimulus	146	comp44099_c0,comp720625_c0
GO:0008150	Biological Process	GO:0050896	response to stimulus	GO:0042221	response to chemical stimulus	GO:1901698	response to nitrogen compound	26	comp51814_c0,comp30532_c0,comp61924_c0,comp52871_c0,comp33047_c0,comp56937_c0,comp32203_c0,comp63894_c2,comp26399_c0,comp57292_c0,comp67012_c3,comp55919_c0,comp55632_c0,comp67479_c0,comp40860_c0,comp65233_c0,comp496256_c0,comp67104_c0,comp64749_c0,comp10203_c0,comp155060_c0,comp67745_c0,comp29840_c0,comp23379_c0,comp52316_c0,comp48722_c0,comp59836_c1,comp683328_c0,comp46241_c0,comp60245_c0,comp48…
GO:0008150	Biological Process	GO:0050896	response to stimulus	GO:0042221	response to chemical stimulus	GO:0010033	response to organic substance	174	comp349776_c0,comp871521_c0,comp62929_c0,comp446738_c0,comp29840_c0,comp55137_c0,comp32682_c0,comp5056_c0,comp59977_c0,comp448342_c0,comp767581_c0,comp6496_c0,comp43698_c0,comp726247_c0,comp65325_c0,comp2152_c0,comp179502_c0,comp69230_c1,comp4416_c0,comp69343_c0,comp66373_c3,comp57908_c0,comp27894_c0,comp35256_c0,comp851916_c0,comp61924_c0
GO:0008150	Biological Process	GO:0050896	response to stimulus	GO:0042221	response to chemical stimulus	GO:0010035	response to inorganic substance	153	comp62772_c1,comp53362_c0,comp68543_c1,comp55578_c0,comp59063_c0,comp67523_c2,comp65154_c0,comp55838_c0,comp393765_c0,comp767581_c0,comp68780_c0,comp232055_c0,comp726247_c0,comp66497_c0,comp54602_c0,comp64750_c0,comp46972_c0,comp60257_c1,comp57739_c0,comp27894_c0,comp61861_c0,comp42502_c0,comp720625_c0,comp64059_c0,comp446738_c0,comp54878_c0,comp53539_c0,comp34919_c0,comp63944_c1,comp43027_c0,com…
GO:0008150	Biological Process	GO:0050896	response to stimulus	GO:0042221	response to chemical stimulus	GO:0001101	response to acid	5	comp63186_c1,comp68725_c0,comp54891_c0,comp54990_c0,comp207858_c0,comp61779_c0,comp58797_c0,comp59127_c0,comp659900_c0,comp65548_c0,comp62552_c0,comp23384_c0,comp48465_c0,comp68848_c0,comp48722_c0,comp35256_c0,comp67859_c0,comp53884_c0,comp62675_c0,comp155060_c0,comp871521_c0,comp448342_c0,comp69237_c0,comp40860_c0,comp37768_c0,comp59521_c1,comp55919_c0,comp1100505_c0,comp63016_c1,comp66720_c0,co…
GO:0008150	Biological Process	GO:0050896	response to stimulus	GO:0042221	response to chemical stimulus	GO:1901700	response to oxygen-containing compound	131	comp726247_c0,comp29840_c0,comp69230_c1,comp42318_c0,comp68768_c0
GO:0008150	Biological Process	GO:0050896	response to stimulus	GO:0042221	response to chemical stimulus	GO:0009636	response to toxic substance	26	comp61779_c0,comp58797_c0,comp60718_c0,comp54891_c0,comp23380_c0,comp26553_c0,comp207858_c0,comp32682_c0,comp62929_c0,comp48722_c0,comp35256_c0,comp48465_c0,comp23384_c0,comp62552_c0,comp40860_c0,comp44216_c0,comp448342_c0,comp155060_c0,comp29840_c0,comp871521_c0,comp387925_c0,comp64085_c0,comp61924_c0,comp52871_c0,comp56937_c0,comp32203_c0,comp62481_c0,comp37908_c0,comp52448_c0,comp1100505_c0,co…
GO:0008150	Biological Process	GO:0050896	response to stimulus	GO:0048583	regulation of response to stimulus	GO:0050776	regulation of immune response	15	comp659900_c0,comp306330_c0,comp44099_c0,comp56844_c0,comp56689_c0,comp61473_c0,comp720989_c0,comp61900_c0,comp68584_c0,comp62675_c0,comp13435_c0,comp59238_c0,comp48722_c0,comp67549_c0,comp55732_c0,comp720625_c0,comp68095_c0,comp23502_c0,comp63368_c0,comp69165_c1,comp623017_c0,comp60405_c1,comp62621_c0,comp47552_c0,comp52137_c0,comp65976_c0
GO:0008150	Biological Process	GO:0050896	response to stimulus	GO:0048583	regulation of response to stimulus	GO:0009966	regulation of signal transduction	136	comp49512_c0,comp61099_c0,comp53689_c0,comp51552_c0,comp59949_c0,comp155060_c0,comp59085_c0,comp61924_c0,comp61928_c0,comp227801_c0,comp61140_c0,comp65325_c0,comp44216_c0,comp56937_c0,comp52169_c0
GO:0008150	Biological Process	GO:0050896	response to stimulus	GO:0048583	regulation of response to stimulus	GO:0002831	regulation of response to biotic stimulus	3	comp17440_c0,comp54975_c1,comp55885_c0,comp63328_c0,comp13730_c0,comp60514_c1,comp68852_c0,comp56793_c0,comp38594_c0,comp60286_c0,comp62657_c1,comp51981_c0,comp726247_c0,comp65950_c1,comp55436_c0,comp422344_c0,comp55438_c0,comp50706_c0,comp68724_c0,comp66475_c0,comp29014_c0,comp66537_c1,comp59173_c0,comp58818_c0,comp68990_c0,comp51187_c0,comp713760_c0,comp69224_c0,comp57342_c2,comp227801_c0,comp6…
GO:0008150	Biological Process	GO:0050896	response to stimulus	GO:0048583	regulation of response to stimulus	GO:0048584	positive regulation of response to stimulus	18	comp790619_c0,comp59949_c0,comp49959_c0
GO:0008150	Biological Process	GO:0050896	response to stimulus	GO:0048583	regulation of response to stimulus	GO:1901419	regulation of response to alcohol	2	comp38486_c0,comp473815_c0,comp59085_c0,comp69230_c1,comp51552_c0,comp43183_c0,comp56959_c0,comp53689_c0,comp61099_c0,comp726247_c0,comp23380_c0,comp52169_c0,comp227801_c0,comp61928_c0,comp74512_c0,comp47811_c0,comp29840_c0,comp49512_c0
GO:0008150	Biological Process	GO:0050896	response to stimulus	GO:0048583	regulation of response to stimulus	GO:0032101	regulation of response to external stimulus	7	comp23380_c0,comp64059_c0
GO:0008150	Biological Process	GO:0050896	response to stimulus	GO:0048583	regulation of response to stimulus	GO:0080134	regulation of response to stress	18	comp60755_c0,comp60398_c0,comp60745_c1,comp68178_c0,comp61137_c0,comp63566_c0,comp43183_c0
GO:0008150	Biological Process	GO:0050896	response to stimulus	GO:0048583	regulation of response to stimulus	GO:0090287	regulation of cellular response to growth factor stimulus	1	comp61140_c0,comp790619_c0,comp61924_c0,comp61137_c0,comp473815_c0,comp56937_c0,comp60398_c0,comp38486_c0,comp43183_c0,comp60745_c1,comp61928_c0,comp227801_c0,comp52169_c0,comp49959_c0,comp44216_c0,comp65325_c0,comp59949_c0,comp155060_c0
GO:0008150	Biological Process	GO:0050896	response to stimulus	GO:0048583	regulation of response to stimulus	GO:2000028	regulation of photoperiodism, flowering	2	comp227801_c0
GO:0008150	Biological Process	GO:0050896	response to stimulus	GO:0048583	regulation of response to stimulus	GO:0050795	regulation of behavior	1	comp47811_c0,comp57162_c0
GO:0008150	Biological Process	GO:0050896	response to stimulus	GO:0048583	regulation of response to stimulus	GO:0048585	negative regulation of response to stimulus	25	comp63566_c0
GO:0008150	Biological Process	GO:0050896	response to stimulus	GO:0048583	regulation of response to stimulus	GO:2000030	regulation of response to red or far red light	3	comp2033_c0,comp69224_c0,comp51981_c0,comp51500_c0,comp58377_c0,comp227801_c0,comp65325_c0,comp60755_c0,comp605113_c0,comp1098643_c0,comp155060_c0,comp66359_c0,comp54329_c0,comp64059_c0,comp61924_c0,comp56565_c0,comp68178_c0,comp68594_c5,comp63470_c0,comp61140_c0,comp56937_c0,comp43195_c0,comp64978_c1,comp51860_c0,comp51770_c0
GO:0008150	Biological Process	GO:0050896	response to stimulus	GO:0009607	response to biotic stimulus	GO:0051707	response to other organism	195	comp51500_c0,comp63812_c0,comp64978_c1
GO:0008150	Biological Process	GO:0050896	response to stimulus	GO:0009607	response to biotic stimulus	GO:0002831	regulation of response to biotic stimulus	3	comp68077_c0,comp32226_c0,comp59949_c0,comp65758_c0,comp559379_c0,comp60188_c0,comp856504_c0,comp26553_c0,comp48203_c2,comp64044_c0,comp47342_c0,comp1677841_c0,comp65702_c0,comp58121_c0,comp57024_c1,comp68091_c0,comp62355_c0,comp48203_c1,comp54526_c0,comp46241_c0,comp66320_c0,comp155060_c0,comp62478_c0,comp69230_c0,comp61070_c0,comp63776_c1,comp63016_c1,comp65128_c1,comp58511_c0,comp60237_c0,comp…
GO:0008150	Biological Process	GO:0050896	response to stimulus	GO:0048584	positive regulation of response to stimulus	GO:0032103	positive regulation of response to external stimulus	1	comp790619_c0,comp59949_c0,comp49959_c0
GO:0008150	Biological Process	GO:0050896	response to stimulus	GO:0048584	positive regulation of response to stimulus	GO:1901421	positive regulation of response to alcohol	1	comp43183_c0
GO:0008150	Biological Process	GO:0050896	response to stimulus	GO:0048584	positive regulation of response to stimulus	GO:0031349	positive regulation of defense response	3	comp23380_c0
GO:0008150	Biological Process	GO:0050896	response to stimulus	GO:0048584	positive regulation of response to stimulus	GO:0009967	positive regulation of signal transduction	7	comp61928_c0,comp227801_c0,comp52169_c0
GO:0008150	Biological Process	GO:0050896	response to stimulus	GO:0048584	positive regulation of response to stimulus	GO:0050778	positive regulation of immune response	8	comp227801_c0,comp74512_c0,comp56959_c0,comp23380_c0,comp726247_c0,comp29840_c0,comp69230_c1
GO:0008150	Biological Process	GO:0050896	response to stimulus	GO:0009605	response to external stimulus	GO:0043476	pigment accumulation	1	comp61099_c0,comp53689_c0,comp49512_c0,comp51552_c0,comp227801_c0,comp61928_c0,comp59085_c0,comp52169_c0
GO:0008150	Biological Process	GO:0050896	response to stimulus	GO:0009605	response to external stimulus	GO:0009991	response to extracellular stimulus	44	comp65154_c0
GO:0008150	Biological Process	GO:0050896	response to stimulus	GO:0009605	response to external stimulus	GO:0009606	tropism	9	comp63454_c0,comp5056_c0,comp448342_c0,comp24001_c0,comp349776_c0,comp34470_c0,comp52357_c0,comp59594_c0,comp43183_c0,comp45236_c0,comp52140_c0,comp581300_c0,comp43810_c0,comp571551_c0,comp67839_c0,comp68178_c0,comp66402_c0,comp46896_c0,comp54982_c1,comp2152_c0,comp53316_c0,comp59355_c0,comp263199_c0,comp5935_c0,comp60350_c0,comp60755_c0,comp52258_c0,comp67394_c2,comp62552_c0,comp65999_c0,comp607…
GO:0008150	Biological Process	GO:0050896	response to stimulus	GO:0009605	response to external stimulus	GO:0009581	detection of external stimulus	10	comp68780_c0,comp68043_c0,comp54891_c0,comp65154_c0,comp69185_c0,comp68261_c0,comp62553_c0,comp67199_c0,comp66860_c0
GO:0008150	Biological Process	GO:0050896	response to stimulus	GO:0009605	response to external stimulus	GO:0071496	cellular response to external stimulus	44	comp68927_c0,comp61237_c0,comp61508_c0,comp57805_c0,comp65844_c0,comp65369_c0,comp19321_c0,comp55192_c0,comp62913_c0,comp61697_c1
GO:0008150	Biological Process	GO:0050896	response to stimulus	GO:0009605	response to external stimulus	GO:0032103	positive regulation of response to external stimulus	1	comp58483_c1,comp53295_c0,comp57952_c0,comp589364_c0,comp51550_c1,comp11115_c0,comp48722_c0,comp452477_c0,comp56182_c1,comp56853_c0,comp13435_c0,comp63187_c0,comp53778_c0,comp60706_c0,comp67394_c2,comp62552_c0,comp65999_c0,comp5935_c0,comp263199_c0,comp60350_c0,comp60755_c0,comp52258_c0,comp54982_c1,comp2152_c0,comp53316_c0,comp59355_c0,comp46896_c0,comp66402_c0,comp67839_c0,comp571551_c0,comp681…
GO:0008150	Biological Process	GO:0050896	response to stimulus	GO:0009605	response to external stimulus	GO:0042330	taxis	24	comp43183_c0
GO:0008150	Biological Process	GO:0050896	response to stimulus	GO:0009605	response to external stimulus	GO:0032102	negative regulation of response to external stimulus	2	comp33520_c0,comp56645_c0,comp69267_c1,comp26744_c0,comp64492_c0,comp613064_c0,comp63349_c0,comp890461_c0,comp18192_c0,comp48562_c0,comp54820_c0,comp57692_c0,comp49152_c0,comp68118_c0,comp853637_c0,comp39586_c0,comp55572_c0,comp62589_c0,comp54382_c0,comp68514_c0,comp69124_c0,comp57743_c0,comp63566_c0,comp54813_c0
GO:0008150	Biological Process	GO:0050896	response to stimulus	GO:0009605	response to external stimulus	GO:0032101	regulation of response to external stimulus	7	comp68178_c0,comp60755_c0
GO:0008150	Biological Process	GO:0050896	response to stimulus	GO:0007610	behavior	GO:0051705	multi-organism behavior	28	comp60755_c0,comp60398_c0,comp60745_c1,comp68178_c0,comp61137_c0,comp63566_c0,comp43183_c0
GO:0008150	Biological Process	GO:0050896	response to stimulus	GO:0007610	behavior	GO:0050795	regulation of behavior	1	comp284355_c0,comp34379_c0,comp30341_c0,comp20346_c0,comp63697_c0,comp68626_c0,comp50704_c0,comp54053_c0,comp66634_c0,comp57881_c0,comp184310_c0,comp63810_c0,comp68370_c0,comp51088_c0,comp53498_c0,comp56119_c2,comp31964_c0,comp61125_c3,comp54365_c0,comp60782_c0,comp58095_c0,comp49569_c0,comp53965_c0,comp67635_c0,comp64058_c0,comp63018_c0,comp50504_c0,comp56558_c0
GO:0008150	Biological Process	GO:0050896	response to stimulus	GO:0007610	behavior	GO:0044708	single-organism behavior	6	comp63566_c0
GO:0008150	Biological Process	GO:0050896	response to stimulus	GO:0007610	behavior	GO:0007631	feeding behavior	2	comp17900_c0,comp60755_c0,comp67128_c0,comp342726_c0,comp56546_c0,comp68178_c0
GO:0008150	Biological Process	GO:0050896	response to stimulus	GO:0007610	behavior	GO:0019098	reproductive behavior	26	comp68178_c0,comp60755_c0
GO:0008150	Biological Process	GO:0050896	response to stimulus	GO:0006950	response to stress	GO:0009409	response to cold	2	comp20346_c0,comp68626_c0,comp63697_c0,comp50704_c0,comp34379_c0,comp284355_c0,comp30341_c0,comp68370_c0,comp63810_c0,comp57881_c0,comp66634_c0,comp61125_c3,comp54365_c0,comp56119_c2,comp53498_c0,comp31964_c0,comp51088_c0,comp63018_c0,comp50504_c0,comp56558_c0,comp53965_c0,comp67635_c0,comp64058_c0,comp1103334_c0,comp49569_c0,comp60782_c0
GO:0008150	Biological Process	GO:0050896	response to stimulus	GO:0006950	response to stress	GO:0001666	response to hypoxia	1	comp62276_c0,comp63929_c1
GO:0008150	Biological Process	GO:0050896	response to stimulus	GO:0006950	response to stress	GO:0009611	response to wounding	78	comp227801_c0
GO:0008150	Biological Process	GO:0050896	response to stimulus	GO:0006950	response to stress	GO:0006970	response to osmotic stress	43	comp68004_c0,comp389752_c0,comp65277_c0,comp196833_c0,comp56323_c0,comp61234_c0,comp67998_c0,comp367716_c0,comp62216_c0,comp55006_c0,comp70268_c0,comp17511_c0,comp63147_c0,comp60026_c0,comp69363_c0,comp25494_c0,comp462158_c0,comp68158_c0,comp32967_c0,comp14320_c0,comp55388_c0,comp60398_c0,comp41835_c0,comp63971_c0,comp12578_c0,comp63105_c0,comp44495_c0,comp68823_c0,comp11519_c0,comp52162_c0,comp6…
GO:0008150	Biological Process	GO:0050896	response to stimulus	GO:0006950	response to stress	GO:0009414	response to water deprivation	7	comp60037_c0,comp68594_c5,comp393765_c0,comp66455_c0,comp62552_c0,comp60176_c1,comp53362_c0,comp67854_c0,comp62217_c0,comp9369_c0,comp64287_c2,comp62019_c0,comp68266_c0,comp31494_c0,comp56291_c0,comp4659_c0,comp58797_c0,comp51512_c0,comp62638_c0,comp65325_c0,comp65289_c0,comp66118_c0,comp57547_c0,comp57261_c0,comp64085_c0,comp55277_c0,comp68964_c1,comp63301_c2,comp62481_c0,comp67063_c0,comp63224_…
GO:0008150	Biological Process	GO:0050896	response to stimulus	GO:0006950	response to stress	GO:0033554	cellular response to stress	519	comp59181_c0,comp48722_c0,comp62552_c0,comp57760_c0,comp51512_c0,comp13435_c0,comp56217_c0
GO:0008150	Biological Process	GO:0050896	response to stimulus	GO:0006950	response to stress	GO:0006979	response to oxidative stress	27	comp69163_c1,comp61335_c0,comp63859_c0,comp61817_c0,comp45236_c0,comp68408_c2,comp55517_c0,comp60047_c0,comp69190_c0,comp54745_c0,comp42095_c0,comp68079_c1,comp54691_c0,comp56372_c0,comp24001_c0,comp11115_c0,comp57336_c0,comp13435_c0,comp67047_c0,comp58469_c0,comp68247_c0,comp856383_c0,comp53778_c0,comp65343_c1,comp67005_c0,comp66996_c0,comp57174_c0,comp60755_c0,comp69331_c0,comp67615_c0,comp6048…
GO:0008150	Biological Process	GO:0050896	response to stimulus	GO:0006950	response to stress	GO:0080134	regulation of response to stress	18	comp53106_c0,comp45418_c0,comp47811_c0,comp63669_c0,comp40860_c0,comp65233_c0,comp207858_c0,comp54291_c0,comp57292_c0,comp56263_c1,comp59733_c1,comp54302_c0,comp55919_c0,comp54102_c0,comp53088_c1,comp52000_c0,comp972014_c0,comp69305_c0,comp319014_c0,comp52871_c0,comp32203_c1,comp52448_c0,comp62481_c0,comp49165_c0,comp27894_c0,comp48465_c0,comp32203_c0
GO:0008150	Biological Process	GO:0050896	response to stimulus	GO:0006950	response to stress	GO:0009408	response to heat	5	comp61140_c0,comp790619_c0,comp61924_c0,comp61137_c0,comp473815_c0,comp56937_c0,comp60398_c0,comp38486_c0,comp43183_c0,comp60745_c1,comp61928_c0,comp227801_c0,comp52169_c0,comp49959_c0,comp44216_c0,comp65325_c0,comp59949_c0,comp155060_c0
GO:0008150	Biological Process	GO:0050896	response to stimulus	GO:0006950	response to stress	GO:0042594	response to starvation	24	comp48532_c0,comp51972_c1,comp61924_c0,comp56533_c0,comp51972_c0
GO:0008150	Biological Process	GO:0050896	response to stimulus	GO:0006950	response to stress	GO:0006952	defense response	186	comp11115_c0,comp571551_c0,comp56182_c1,comp63187_c0,comp68178_c0,comp58483_c1,comp53295_c0,comp66402_c0,comp43183_c0,comp52140_c0,comp581300_c0,comp60706_c0,comp54982_c1,comp2152_c0,comp53316_c0,comp59355_c0,comp60755_c0,comp52258_c0,comp5056_c0,comp448342_c0,comp46896_c0,comp349776_c0,comp24001_c0,comp34470_c0
GO:0008150	Biological Process	GO:0050896	response to stimulus	GO:0006950	response to stress	GO:0035966	response to topologically incorrect protein	13	comp54302_c0,comp54568_c1,comp67321_c0,comp58473_c0,comp46470_c0,comp62502_c0,comp56868_c0,comp49203_c0,comp55774_c0,comp50873_c0,comp38695_c0,comp69150_c0,comp38486_c0,comp57908_c0,comp69240_c0,comp494162_c0,comp64828_c0,comp64090_c0,comp23358_c0,comp38055_c0,comp66122_c0,comp66148_c0,comp505875_c0,comp43698_c0,comp49959_c0,comp503903_c0,comp14177_c0,comp30318_c0,comp60333_c0,comp53409_c0,comp68…
GO:0008150	Biological Process	GO:0050896	response to stimulus	GO:0048585	negative regulation of response to stimulus	GO:0090288	negative regulation of cellular response to growth factor stimulus	1	comp65154_c0,comp65325_c0,comp61633_c0,comp61533_c0,comp62459_c0,comp23380_c0,comp61924_c0,comp31494_c0,comp32118_c0,comp155060_c0,comp63273_c0,comp43316_c0,comp58915_c0
GO:0008150	Biological Process	GO:0050896	response to stimulus	GO:0048585	negative regulation of response to stimulus	GO:0032102	negative regulation of response to external stimulus	2	comp227801_c0
GO:0008150	Biological Process	GO:0050896	response to stimulus	GO:0048585	negative regulation of response to stimulus	GO:1901420	negative regulation of response to alcohol	1	comp68178_c0,comp60755_c0
GO:0008150	Biological Process	GO:0050896	response to stimulus	GO:0048585	negative regulation of response to stimulus	GO:0031348	negative regulation of defense response	2	comp64059_c0
GO:0008150	Biological Process	GO:0050896	response to stimulus	GO:0048585	negative regulation of response to stimulus	GO:0009968	negative regulation of signal transduction	15	comp56937_c0,comp61140_c0
GO:0008150	Biological Process	GO:0050896	response to stimulus	GO:0009628	response to abiotic stimulus	GO:0009314	response to radiation	97	comp2033_c0,comp69224_c0,comp51981_c0,comp56565_c0,comp68594_c5,comp58377_c0,comp63470_c0,comp227801_c0,comp43195_c0,comp605113_c0,comp1098643_c0,comp51770_c0,comp66359_c0,comp54329_c0,comp64059_c0
GO:0008150	Biological Process	GO:0050896	response to stimulus	GO:0009628	response to abiotic stimulus	GO:0071214	cellular response to abiotic stimulus	14	comp54891_c0,comp64970_c0,comp48203_c2,comp69058_c0,comp63669_c0,comp65298_c0,comp68261_c0,comp62376_c0,comp61548_c0,comp61608_c0,comp48203_c1,comp66469_c0,comp69164_c0,comp55192_c0,comp63043_c0,comp62552_c0,comp48290_c0,comp64978_c1,comp62913_c0,comp56263_c1,comp68929_c1,comp66148_c0,comp60821_c0,comp61242_c0,comp51500_c0,comp32118_c0,comp50318_c1,comp59075_c1,comp60477_c0,comp61401_c0,comp69178…
GO:0008150	Biological Process	GO:0050896	response to stimulus	GO:0009628	response to abiotic stimulus	GO:0009629	response to gravity	6	comp66860_c0,comp50789_c0,comp58996_c0,comp62552_c0,comp68261_c0,comp61697_c1,comp65844_c0,comp65154_c0,comp47914_c1,comp68927_c0,comp48722_c0,comp65369_c0,comp60037_c0,comp13435_c0
GO:0008150	Biological Process	GO:0050896	response to stimulus	GO:0009628	response to abiotic stimulus	GO:0009582	detection of abiotic stimulus	10	comp62553_c0,comp68043_c0,comp47914_c1,comp69185_c0,comp50789_c0,comp68780_c0
GO:0008150	Biological Process	GO:0050896	response to stimulus	GO:0009628	response to abiotic stimulus	GO:0009415	response to water stimulus	35	comp62913_c0,comp61697_c1,comp55192_c0,comp19321_c0,comp65369_c0,comp68927_c0,comp61237_c0,comp57805_c0,comp65844_c0,comp61508_c0
GO:0008150	Biological Process	GO:0050896	response to stimulus	GO:0009628	response to abiotic stimulus	GO:0070482	response to oxygen levels	3	comp59181_c0,comp56291_c0,comp63059_c0,comp9369_c0,comp62552_c0,comp23384_c0,comp53362_c0,comp54420_c0,comp393765_c0,comp57581_c0,comp13435_c0,comp48722_c0,comp64857_c0,comp207858_c0,comp65325_c0,comp54891_c0,comp51701_c0,comp51512_c0,comp61779_c0,comp65086_c2,comp499557_c0,comp59521_c1,comp63016_c1,comp52448_c0,comp57047_c0,comp63301_c2,comp60111_c0,comp446738_c0,comp66307_c0,comp155060_c0,comp5…
GO:0008150	Biological Process	GO:0050896	response to stimulus	GO:0009628	response to abiotic stimulus	GO:0009266	response to temperature stimulus	73	comp227801_c0,comp68964_c1,comp23361_c0
GO:0008150	Biological Process	GO:0050896	response to stimulus	GO:0009628	response to abiotic stimulus	GO:0006970	response to osmotic stress	43	comp50733_c0,comp57345_c1,comp26217_c0,comp61739_c0,comp60618_c0,comp62276_c0,comp68589_c0,comp47811_c0,comp65307_c1,comp51972_c1,comp22618_c0,comp64862_c0,comp55668_c0,comp720625_c0,comp64232_c0,comp49451_c0,comp51134_c1,comp45531_c0,comp59937_c0,comp661915_c0,comp64765_c0,comp58673_c0,comp57581_c0,comp393765_c0,comp13435_c0,comp50144_c0,comp19077_c0,comp9369_c0,comp53362_c0,comp55015_c0,comp514…
GO:0008150	Biological Process	GO:0050896	response to stimulus	GO:0051716	cellular response to stimulus	GO:0033554	cellular response to stress	519	comp60037_c0,comp68594_c5,comp393765_c0,comp66455_c0,comp62552_c0,comp60176_c1,comp53362_c0,comp67854_c0,comp62217_c0,comp9369_c0,comp64287_c2,comp62019_c0,comp68266_c0,comp31494_c0,comp56291_c0,comp4659_c0,comp58797_c0,comp51512_c0,comp62638_c0,comp65325_c0,comp65289_c0,comp66118_c0,comp57547_c0,comp57261_c0,comp64085_c0,comp55277_c0,comp68964_c1,comp63301_c2,comp62481_c0,comp67063_c0,comp63224_…
GO:0008150	Biological Process	GO:0050896	response to stimulus	GO:0051716	cellular response to stimulus	GO:0007165	signal transduction	883	comp69163_c1,comp61335_c0,comp63859_c0,comp61817_c0,comp45236_c0,comp68408_c2,comp55517_c0,comp60047_c0,comp69190_c0,comp54745_c0,comp42095_c0,comp68079_c1,comp54691_c0,comp56372_c0,comp24001_c0,comp11115_c0,comp57336_c0,comp13435_c0,comp67047_c0,comp58469_c0,comp68247_c0,comp856383_c0,comp53778_c0,comp65343_c1,comp67005_c0,comp66996_c0,comp57174_c0,comp60755_c0,comp69331_c0,comp67615_c0,comp6048…
GO:0008150	Biological Process	GO:0050896	response to stimulus	GO:0051716	cellular response to stimulus	GO:0031668	cellular response to extracellular stimulus	44	comp64225_c0,comp62910_c0,comp597457_c0,comp66080_c0,comp42030_c0,comp67403_c0,comp43540_c0,comp58818_c0,comp64308_c0,comp452611_c0,comp68504_c0,comp51187_c0,comp65909_c1,comp57342_c2,comp797829_c0,comp43027_c0,comp62529_c0,comp50877_c0,comp227801_c0,comp65971_c0,comp60041_c0,comp67896_c0,comp68060_c0,comp63494_c0,comp32349_c0,comp61844_c0,comp720625_c0,comp63985_c0,comp51912_c0,comp59104_c0,comp…
GO:0008150	Biological Process	GO:0050896	response to stimulus	GO:0051716	cellular response to stimulus	GO:0070887	cellular response to chemical stimulus	146	comp2152_c0,comp54982_c1,comp59355_c0,comp53316_c0,comp60350_c0,comp5935_c0,comp263199_c0,comp52258_c0,comp60755_c0,comp46896_c0,comp452477_c0,comp48722_c0,comp11115_c0,comp51550_c1,comp63187_c0,comp56182_c1,comp56853_c0,comp13435_c0,comp589364_c0,comp57952_c0,comp53295_c0,comp58483_c1,comp62552_c0,comp67394_c2,comp65999_c0,comp53778_c0,comp60706_c0,comp52357_c0,comp59594_c0,comp63454_c0,comp4483…
GO:0008150	Biological Process	GO:0050896	response to stimulus	GO:0051716	cellular response to stimulus	GO:0071214	cellular response to abiotic stimulus	14	comp51814_c0,comp30532_c0,comp61924_c0,comp52871_c0,comp33047_c0,comp56937_c0,comp32203_c0,comp63894_c2,comp26399_c0,comp57292_c0,comp67012_c3,comp55919_c0,comp55632_c0,comp67479_c0,comp40860_c0,comp65233_c0,comp496256_c0,comp67104_c0,comp64749_c0,comp10203_c0,comp155060_c0,comp67745_c0,comp29840_c0,comp23379_c0,comp52316_c0,comp48722_c0,comp59836_c1,comp683328_c0,comp46241_c0,comp60245_c0,comp48…
GO:0008150	Biological Process	GO:0050896	response to stimulus	GO:0051606	detection of stimulus	GO:0009593	detection of chemical stimulus	4	comp66860_c0,comp50789_c0,comp58996_c0,comp62552_c0,comp68261_c0,comp61697_c1,comp65844_c0,comp65154_c0,comp47914_c1,comp68927_c0,comp48722_c0,comp65369_c0,comp60037_c0,comp13435_c0
GO:0008150	Biological Process	GO:0050896	response to stimulus	GO:0051606	detection of stimulus	GO:0009581	detection of external stimulus	10	comp9878_c0,comp54602_c0,comp65253_c1,comp55125_c0
GO:0008150	Biological Process	GO:0050896	response to stimulus	GO:0051606	detection of stimulus	GO:0009726	detection of endogenous stimulus	1	comp68927_c0,comp61237_c0,comp61508_c0,comp57805_c0,comp65844_c0,comp65369_c0,comp19321_c0,comp55192_c0,comp62913_c0,comp61697_c1
GO:0008150	Biological Process	GO:0050896	response to stimulus	GO:0051606	detection of stimulus	GO:0009582	detection of abiotic stimulus	10	comp54602_c0
GO:0008150	Biological Process	GO:0050896	response to stimulus	GO:0051606	detection of stimulus	GO:0050906	detection of stimulus involved in sensory perception	3	comp62913_c0,comp61697_c1,comp55192_c0,comp19321_c0,comp65369_c0,comp68927_c0,comp61237_c0,comp57805_c0,comp65844_c0,comp61508_c0
GO:0008150	Biological Process	GO:0050896	response to stimulus	GO:0009719	response to endogenous stimulus	GO:0071774	response to fibroblast growth factor stimulus	1	comp55125_c0,comp65253_c1,comp9878_c0
GO:0008150	Biological Process	GO:0050896	response to stimulus	GO:0009719	response to endogenous stimulus	GO:0071559	response to transforming growth factor beta stimulus	1	comp227801_c0
GO:0008150	Biological Process	GO:0050896	response to stimulus	GO:0009719	response to endogenous stimulus	GO:0071495	cellular response to endogenous stimulus	60	comp227801_c0
GO:0008150	Biological Process	GO:0050896	response to stimulus	GO:0009719	response to endogenous stimulus	GO:0010243	response to organonitrogen compound	12	comp69014_c0,comp48329_c0,comp61202_c0,comp32229_c0,comp45309_c0,comp74512_c0,comp227801_c0,comp29840_c0,comp155060_c0,comp64059_c0,comp54427_c0,comp63894_c2,comp27894_c0,comp26399_c0,comp56937_c0,comp68043_c0,comp60673_c1,comp49980_c0,comp46972_c0,comp33047_c0,comp58828_c0,comp61924_c0,comp51770_c0,comp67479_c0,comp51603_c0,comp64750_c0,comp65086_c2,comp65325_c0,comp726247_c0,comp65013_c0,comp23…
GO:0008150	Biological Process	GO:0050896	response to stimulus	GO:0009719	response to endogenous stimulus	GO:0009726	detection of endogenous stimulus	1	comp65325_c0,comp726247_c0,comp2152_c0,comp61924_c0,comp62929_c0,comp446738_c0,comp179502_c0,comp32682_c0,comp29840_c0,comp69230_c1,comp55137_c0,comp767581_c0
GO:0008150	Biological Process	GO:0050896	response to stimulus	GO:0009719	response to endogenous stimulus	GO:0009725	response to hormone stimulus	108	comp54602_c0
GO:0008150	Biological Process	GO:0050896	response to stimulus	GO:0006955	immune response	GO:0006959	humoral immune response	1	comp63894_c2,comp26399_c0,comp31449_c0,comp56937_c0,comp57047_c0,comp37908_c0,comp68043_c0,comp60673_c1,comp33047_c0,comp58828_c0,comp64085_c0,comp60111_c0,comp61924_c0,comp51770_c0,comp67479_c0,comp54302_c0,comp55130_c0,comp63164_c0,comp63016_c1,comp69014_c0,comp48329_c0,comp61202_c0,comp45309_c0,comp147420_c0,comp155060_c0,comp32118_c0,comp55930_c0,comp387925_c0,comp66053_c1,comp54427_c0,comp67…
GO:0008150	Biological Process	GO:0050896	response to stimulus	GO:0006955	immune response	GO:0050778	positive regulation of immune response	8	comp367716_c0
GO:0008150	Biological Process	GO:0050896	response to stimulus	GO:0006955	immune response	GO:0050776	regulation of immune response	15	comp61099_c0,comp53689_c0,comp49512_c0,comp51552_c0,comp227801_c0,comp61928_c0,comp59085_c0,comp52169_c0
GO:0008150	Biological Process	GO:0050896	response to stimulus	GO:0006955	immune response	GO:0002263	cell activation involved in immune response	3	comp49512_c0,comp61099_c0,comp53689_c0,comp51552_c0,comp59949_c0,comp155060_c0,comp59085_c0,comp61924_c0,comp61928_c0,comp227801_c0,comp61140_c0,comp65325_c0,comp44216_c0,comp56937_c0,comp52169_c0
GO:0008150	Biological Process	GO:0050896	response to stimulus	GO:0006955	immune response	GO:0045087	innate immune response	25	comp904318_c0,comp64245_c1,comp61184_c0
GO:0008150	Biological Process	GO:0009987	cellular process	GO:0044764	multi-organism cellular process	GO:0009292	genetic transfer	8	comp155060_c0,comp59949_c0,comp367716_c0,comp50791_c0,comp65678_c0,comp61928_c0,comp227801_c0,comp47342_c0,comp65325_c0,comp43698_c0,comp44216_c0,comp61610_c1,comp52169_c0,comp48290_c0,comp68543_c1,comp856383_c0,comp51600_c0,comp60333_c0,comp58121_c0,comp61924_c0,comp61140_c0,comp56937_c0,comp57908_c0,comp69343_c0,comp59985_c0
GO:0008150	Biological Process	GO:0009987	cellular process	GO:0044764	multi-organism cellular process	GO:0016032	viral process	383	comp59839_c0,comp64960_c0,comp67974_c1,comp56619_c0,comp59710_c0,comp68114_c0,comp963382_c0,comp61392_c0
GO:0008150	Biological Process	GO:0009987	cellular process	GO:0044764	multi-organism cellular process	GO:0000746	conjugation	16	comp61339_c0,comp509463_c0,comp57305_c0,comp56818_c0,comp63193_c0,comp63133_c0,comp56375_c0,comp576279_c0,comp28523_c0,comp46110_c0,comp4625_c0,comp37342_c0,comp57940_c0,comp57455_c0,comp23351_c0,comp68676_c0,comp68777_c0,comp67954_c0,comp61656_c1,comp311939_c0,comp66559_c0,comp55567_c0,comp53126_c0,comp25302_c0,comp67976_c0,comp55143_c0,comp53824_c0,comp69043_c0,comp50143_c0,comp69339_c0,comp598…
GO:0008150	Biological Process	GO:0009987	cellular process	GO:0044764	multi-organism cellular process	GO:0048874	homeostasis of number of cells in a free-living population	3	comp51501_c0,comp67950_c0,comp319468_c0,comp49383_c0,comp567476_c0,comp51983_c0,comp350121_c0,comp56619_c0,comp57997_c0,comp59839_c0,comp720625_c0,comp51501_c1,comp34031_c0,comp16986_c0,comp59710_c0,comp49909_c0
GO:0008150	Biological Process	GO:0009987	cellular process	GO:0044237	cellular metabolic process	GO:0006730	one-carbon metabolic process	5	comp62400_c0,comp65089_c0,comp66124_c0
GO:0008150	Biological Process	GO:0009987	cellular process	GO:0044237	cellular metabolic process	GO:0044248	cellular catabolic process	1194	comp61698_c1,comp59136_c1,comp52620_c0,comp58446_c0,comp63313_c0
GO:0008150	Biological Process	GO:0009987	cellular process	GO:0044237	cellular metabolic process	GO:0031323	regulation of cellular metabolic process	2198	comp56789_c0,comp342908_c0,comp35574_c0,comp56567_c0,comp184954_c0,comp324916_c0,comp65284_c0,comp50613_c0,comp29014_c0,comp64282_c0,comp68724_c0,comp66170_c1,comp63020_c0,comp65623_c0,comp61246_c0,comp56128_c1,comp68385_c0,comp44749_c0,comp50473_c0,comp1000260_c0,comp5854_c0,comp60368_c0,comp67057_c0,comp50114_c0,comp34865_c0,comp411672_c0,comp67727_c0,comp54291_c0,comp60275_c0,comp60873_c0,comp…
GO:0008150	Biological Process	GO:0009987	cellular process	GO:0044237	cellular metabolic process	GO:0044255	cellular lipid metabolic process	990	comp56571_c0,comp60244_c0,comp50059_c0,comp59756_c0,comp67142_c0,comp69096_c0,comp330861_c0,comp67945_c0,comp68188_c0,comp930683_c0,comp52550_c0,comp44315_c0,comp318555_c0,comp64194_c0,comp575469_c0,comp68060_c0,comp63494_c0,comp42447_c0,comp51203_c0,comp32349_c0,comp903453_c0,comp63105_c0,comp63298_c0,comp63691_c0,comp63647_c0,comp65375_c1,comp54444_c0,comp69043_c0,comp38594_c0,comp55796_c0,comp…
GO:0008150	Biological Process	GO:0009987	cellular process	GO:0044237	cellular metabolic process	GO:0006413	translational initiation	104	comp47291_c0,comp64686_c0,comp61399_c1,comp66441_c0,comp63129_c0,comp62331_c0,comp47543_c1,comp68122_c1,comp68431_c0,comp62977_c0,comp63454_c0,comp60175_c0,comp65251_c0,comp64536_c0,comp68645_c0,comp65058_c0,comp64085_c0,comp54922_c0,comp434218_c0,comp41477_c1,comp56007_c0,comp67374_c0,comp55632_c0,comp56574_c0,comp65784_c0,comp67581_c0,comp33447_c0,comp67285_c0,comp64433_c0,comp63699_c0,comp6557…
GO:0008150	Biological Process	GO:0009987	cellular process	GO:0044237	cellular metabolic process	GO:0043449	cellular alkene metabolic process	6	comp66071_c0,comp58221_c0,comp52550_c0,comp438238_c0,comp55910_c1,comp60783_c0,comp61602_c0,comp47229_c0,comp39156_c0,comp67450_c1,comp355938_c0,comp62859_c0,comp50059_c0,comp593583_c0,comp63821_c2,comp61319_c0,comp55918_c1,comp56329_c0,comp64141_c0,comp62852_c0,comp500494_c0,comp66631_c0,comp57636_c1,comp575469_c0,comp67854_c0,comp323147_c0,comp64260_c0,comp54444_c0,comp33805_c0,comp67563_c0,com…
GO:0008150	Biological Process	GO:0009987	cellular process	GO:0044237	cellular metabolic process	GO:0044262	cellular carbohydrate metabolic process	665	comp155060_c0,comp64857_c0,comp54602_c0,comp63187_c0,comp69240_c0,comp54690_c0
GO:0008150	Biological Process	GO:0009987	cellular process	GO:0044237	cellular metabolic process	GO:0035383	thioester metabolic process	17	comp60666_c0,comp54307_c0,comp64463_c0,comp57482_c0,comp56985_c0,comp63224_c1,comp51225_c0,comp68094_c1,comp63893_c1,comp12408_c1,comp62459_c0,comp14184_c0,comp63561_c0,comp38907_c0,comp47279_c0,comp59061_c0,comp15147_c0,comp64266_c0,comp64534_c0,comp59472_c0,comp57568_c1,comp60074_c0,comp57345_c2,comp61160_c0,comp66758_c0,comp48349_c0,comp66313_c0,comp67738_c0,comp67203_c0,comp492378_c0,comp6607…
GO:0008150	Biological Process	GO:0009987	cellular process	GO:0044237	cellular metabolic process	GO:0006081	cellular aldehyde metabolic process	75	comp68596_c0,comp58915_c0,comp498866_c0,comp63156_c0,comp68548_c1,comp59582_c0,comp510087_c0,comp67799_c0,comp64796_c0,comp64546_c0,comp62621_c0,comp47842_c0,comp58145_c0,comp55272_c0,comp53135_c0,comp60804_c0,comp63820_c0
GO:0008150	Biological Process	GO:0009987	cellular process	GO:0044237	cellular metabolic process	GO:0034641	cellular nitrogen compound metabolic process	5734	comp658621_c0,comp31616_c0,comp58292_c0,comp38182_c0,comp52431_c0,comp63865_c0,comp46677_c0,comp62505_c0,comp1961_c0,comp63388_c0,comp56102_c0,comp64055_c0,comp1317_c0,comp61090_c0,comp508495_c0,comp13645_c0,comp68783_c0,comp61488_c0,comp58902_c0,comp47700_c1,comp36311_c0,comp53530_c0,comp46677_c1,comp60175_c0,comp62197_c0,comp53233_c0,comp434539_c0,comp50159_c1,comp60086_c0,comp489232_c0,comp943…
GO:0008150	Biological Process	GO:0009987	cellular process	GO:0044237	cellular metabolic process	GO:0046483	heterocycle metabolic process	5676	comp24652_c0,comp68555_c0,comp54845_c0,comp68624_c0,comp66349_c0,comp59757_c0,comp66655_c0,comp32782_c0,comp47811_c0,comp2744_c0,comp1115940_c0,comp54685_c0,comp64998_c0,comp61150_c1,comp65091_c1,comp59589_c0,comp39214_c0,comp53175_c0,comp60330_c0,comp68912_c0,comp69267_c0,comp64391_c0,comp56705_c0,comp67759_c0,comp68005_c0,comp63638_c0,comp51544_c0,comp57842_c0,comp55595_c0,comp463841_c0,comp325…
GO:0008150	Biological Process	GO:0009987	cellular process	GO:0044237	cellular metabolic process	GO:0006091	generation of precursor metabolites and energy	650
GO:0008150	Biological Process	GO:0009987	cellular process	GO:0044237	cellular metabolic process	GO:0052314	phytoalexin metabolic process	1
GO:0008150	Biological Process	GO:0009987	cellular process	GO:0044237	cellular metabolic process	GO:0044260	cellular macromolecule metabolic process	7316	comp68685_c1,comp55513_c0,comp75626_c0,comp64354_c0,comp60929_c0,comp67185_c0,comp60862_c0,comp50028_c0,comp301235_c0,comp598284_c0,comp62260_c1,comp53225_c1,comp55461_c0,comp897187_c0,comp33301_c0,comp55031_c0,comp57797_c0,comp57168_c0,comp25586_c0,comp62426_c0,comp67799_c0,comp63765_c0,comp64497_c0,comp61125_c1,comp65977_c0,comp48965_c0,comp600011_c0,comp52124_c0,comp52488_c0,comp58828_c0,comp4…
GO:0008150	Biological Process	GO:0009987	cellular process	GO:0044237	cellular metabolic process	GO:0031325	positive regulation of cellular metabolic process	145
GO:0008150	Biological Process	GO:0009987	cellular process	GO:0044237	cellular metabolic process	GO:0042180	cellular ketone metabolic process	114
GO:0008150	Biological Process	GO:0009987	cellular process	GO:0044237	cellular metabolic process	GO:0010191	mucilage metabolic process	4	comp74590_c0,comp68541_c0,comp757556_c0,comp399689_c0,comp66526_c6,comp57482_c0,comp63804_c0,comp57323_c0,comp55909_c1,comp151857_c0,comp56985_c0,comp14184_c0,comp18002_c0,comp12408_c1,comp62156_c0,comp293926_c0,comp52979_c0,comp65689_c1,comp55101_c0,comp48865_c0,comp613173_c0,comp57898_c0,comp62189_c1,comp478737_c0,comp58051_c0,comp61638_c0,comp55102_c0,comp50363_c0,comp13910_c0,comp61241_c0,com…
GO:0008150	Biological Process	GO:0009987	cellular process	GO:0044237	cellular metabolic process	GO:0017144	drug metabolic process	68	comp56340_c0
GO:0008150	Biological Process	GO:0009987	cellular process	GO:0044237	cellular metabolic process	GO:0006805	xenobiotic metabolic process	49	comp64282_c0,comp68400_c0,comp61784_c0,comp60493_c0,comp66687_c0,comp63747_c0,comp53041_c0,comp58428_c0,comp44145_c0,comp64750_c0,comp66076_c0,comp641793_c0,comp34939_c0,comp58425_c1,comp59025_c0,comp35574_c0,comp1690_c0,comp8914_c0,comp67044_c0,comp67186_c1,comp502111_c0,comp68589_c0,comp62276_c0,comp57853_c1,comp53771_c0,comp67461_c1,comp467046_c0,comp68328_c0,comp67451_c0,comp58664_c0,comp5616…
GO:0008150	Biological Process	GO:0009987	cellular process	GO:0044237	cellular metabolic process	GO:0006725	cellular aromatic compound metabolic process	5640
GO:0008150	Biological Process	GO:0009987	cellular process	GO:0044237	cellular metabolic process	GO:0034754	cellular hormone metabolic process	104
GO:0008150	Biological Process	GO:0009987	cellular process	GO:0044237	cellular metabolic process	GO:0044249	cellular biosynthetic process	5455	comp50989_c0,comp67091_c0,comp63600_c0,comp1194330_c0,comp56077_c0,comp51459_c0,comp58119_c1,comp1175803_c0,comp56489_c0,comp15579_c0,comp54393_c0,comp63152_c0,comp65383_c0,comp56720_c0,comp62378_c0,comp58059_c0,comp63669_c0,comp67009_c0,comp3186_c0,comp50676_c0,comp1167663_c0,comp61553_c0,comp51862_c0,comp61384_c0,comp68690_c0,comp64573_c0,comp60206_c0,comp56867_c0,comp58434_c0,comp56725_c0,comp…
GO:0008150	Biological Process	GO:0009987	cellular process	GO:0044237	cellular metabolic process	GO:0006793	phosphorus metabolic process	2794	comp55283_c0,comp15236_c0,comp9228_c0,comp66978_c2,comp69287_c0,comp32467_c0,comp32415_c0,comp613173_c0,comp43314_c0,comp69175_c1,comp41069_c1,comp62049_c0,comp63280_c0,comp281316_c0,comp58842_c0,comp40010_c0,comp54047_c0,comp55102_c0,comp45835_c0,comp43587_c0,comp66014_c0,comp57475_c0,comp33805_c0,comp391881_c0,comp4461_c0,comp56625_c0,comp59393_c0,comp58442_c0,comp57581_c0,comp79835_c0,comp6683…
GO:0008150	Biological Process	GO:0009987	cellular process	GO:0044237	cellular metabolic process	GO:0031324	negative regulation of cellular metabolic process	88	comp65576_c0,comp68036_c0,comp58828_c0,comp42682_c0
GO:0008150	Biological Process	GO:0009987	cellular process	GO:0044237	cellular metabolic process	GO:0009850	auxin metabolic process	7	comp693265_c0,comp55165_c0,comp60378_c0,comp687358_c0,comp63738_c1,comp66387_c0,comp68344_c0,comp53723_c0,comp65238_c0,comp62197_c0,comp53691_c0,comp67996_c0,comp55823_c0,comp61984_c0,comp58828_c0,comp63481_c1,comp61567_c0,comp63908_c0,comp41973_c0,comp860781_c0,comp63450_c0,comp55898_c0,comp55395_c1,comp66112_c0,comp55914_c0,comp65880_c0,comp63199_c0,comp49800_c0,comp62114_c0,comp59806_c0,comp66…
GO:0008150	Biological Process	GO:0009987	cellular process	GO:0044237	cellular metabolic process	GO:0015979	photosynthesis	72	comp61730_c0,comp594018_c0,comp64641_c0,comp62266_c0,comp60141_c0,comp56957_c0,comp66843_c1,comp54048_c0,comp683328_c0,comp58347_c1,comp58921_c0,comp66435_c0,comp63640_c0,comp57181_c0,comp68810_c0,comp612463_c0,comp56611_c0,comp54681_c0,comp863821_c0,comp67519_c0,comp18316_c0,comp67390_c0,comp65808_c6,comp42541_c0,comp62137_c3,comp55632_c0,comp22613_c0,comp53635_c0,comp52140_c0,comp67012_c3,comp8…
GO:0008150	Biological Process	GO:0009987	cellular process	GO:0044237	cellular metabolic process	GO:0006082	organic acid metabolic process	1900	comp63868_c0,comp26217_c0,comp43406_c0,comp224575_c0,comp46704_c1,comp572128_c0,comp319551_c0,comp58070_c0,comp402480_c0,comp864880_c0,comp425785_c0,comp63028_c0,comp31323_c0,comp697507_c0,comp67323_c0,comp40582_c0,comp64478_c2,comp48721_c0,comp58572_c0,comp67019_c0,comp33805_c0,comp68362_c0,comp692769_c0,comp854947_c0,comp65351_c0,comp280558_c0,comp494889_c0,comp65945_c0,comp68504_c2,comp69337_c…
GO:0008150	Biological Process	GO:0009987	cellular process	GO:0044237	cellular metabolic process	GO:0043446	cellular alkane metabolic process	62
GO:0008150	Biological Process	GO:0009987	cellular process	GO:0044237	cellular metabolic process	GO:0018942	organometal metabolic process	3
GO:0008150	Biological Process	GO:0009987	cellular process	GO:0044237	cellular metabolic process	GO:0072593	reactive oxygen species metabolic process	32	comp63199_c0,comp41747_c0,comp48290_c0,comp65880_c0,comp66112_c0,comp61238_c1,comp59719_c0,comp66443_c0,comp56310_c0,comp333078_c0,comp56822_c0,comp63450_c0,comp59182_c0,comp160379_c0,comp55846_c0,comp47103_c0,comp4416_c0,comp66938_c0,comp64792_c0,comp63908_c0,comp65376_c0,comp53691_c0,comp434218_c0,comp58828_c0,comp51858_c0,comp65454_c0,comp62197_c0,comp68344_c0,comp63082_c0,comp55747_c0,comp537…
GO:0008150	Biological Process	GO:0009987	cellular process	GO:0044237	cellular metabolic process	GO:0051186	cofactor metabolic process	727	comp870290_c0,comp416126_c0,comp50779_c0,comp53368_c0,comp64884_c0,comp61933_c0,comp39835_c0,comp50499_c0,comp67865_c1,comp50307_c0,comp57636_c1,comp56540_c0,comp57145_c1,comp68526_c0,comp66069_c2,comp36522_c0,comp68851_c1,comp60783_c0,comp60201_c1,comp28746_c0,comp53889_c0,comp63205_c0,comp67450_c1,comp67925_c0,comp56636_c0,comp52618_c0,comp36359_c0,comp488611_c0,comp53931_c0,comp58018_c0,comp65…
GO:0008150	Biological Process	GO:0009987	cellular process	GO:0044237	cellular metabolic process	GO:0006790	sulfur compound metabolic process	279
GO:0008150	Biological Process	GO:0009987	cellular process	GO:0044237	cellular metabolic process	GO:0009404	toxin metabolic process	39
GO:0008150	Biological Process	GO:0009987	cellular process	GO:0044237	cellular metabolic process	GO:0097354	prenylation	14	comp61515_c0,comp274327_c0,comp64699_c0,comp65263_c0,comp52298_c0,comp51419_c0,comp59806_c0,comp227801_c0,comp797829_c0,comp30586_c1,comp52544_c0,comp677158_c0,comp68895_c1,comp58818_c0,comp30132_c0,comp49509_c0,comp61214_c0,comp63914_c0,comp64946_c0,comp62562_c2,comp62403_c0,comp55503_c0,comp59664_c0,comp48628_c0,comp59423_c1,comp65531_c0,comp61851_c0,comp55438_c0,comp57781_c1,comp53484_c0,comp4…
GO:0008150	Biological Process	GO:0009987	cellular process	GO:0044763	single-organism cellular process	GO:0016458	gene silencing	27
GO:0008150	Biological Process	GO:0009987	cellular process	GO:0044763	single-organism cellular process	GO:0048869	cellular developmental process	189	comp227801_c0,comp10663_c0,comp65800_c0,comp55233_c0,comp53355_c0,comp57145_c1,comp388105_c0,comp42447_c0,comp67116_c0,comp661915_c0,comp65726_c0,comp67267_c0,comp387999_c0,comp67606_c0,comp57857_c0,comp37976_c0,comp67370_c0,comp325516_c0,comp45954_c0,comp68458_c0,comp326449_c0,comp1218_c0,comp45127_c0,comp53299_c0,comp2152_c0,comp56367_c0,comp69201_c0,comp57514_c0,comp64859_c0,comp49512_c0,comp6…
GO:0008150	Biological Process	GO:0009987	cellular process	GO:0044763	single-organism cellular process	GO:0008037	cell recognition	50	comp856383_c0,comp4416_c0,comp767581_c0,comp59499_c0,comp48290_c0,comp50791_c0,comp179502_c0
GO:0008150	Biological Process	GO:0009987	cellular process	GO:0044763	single-organism cellular process	GO:0008219	cell death	87	comp60055_c0,comp50922_c1,comp48713_c0,comp60043_c0,comp61241_c0,comp53722_c1,comp43055_c0,comp59944_c1,comp66386_c0,comp49512_c0,comp51691_c0,comp52781_c0,comp54391_c0,comp50446_c0,comp62369_c0,comp57274_c0,comp42810_c0,comp57174_c0,comp31896_c0,comp64017_c0,comp42816_c1,comp68456_c0,comp3799_c0,comp61993_c0,comp42821_c0,comp65909_c1,comp52184_c2,comp64119_c0,comp52492_c0,comp57739_c0,comp69050_…
GO:0008150	Biological Process	GO:0009987	cellular process	GO:0044763	single-organism cellular process	GO:0051716	cellular response to stimulus	1971	comp63094_c0,comp38980_c0,comp61090_c0,comp68770_c0,comp64689_c0,comp63238_c0,comp46403_c0,comp59914_c0,comp18039_c0,comp54424_c0,comp403935_c0,comp66320_c0,comp797139_c0,comp57694_c0,comp61776_c0,comp67850_c0,comp449385_c0,comp68730_c0,comp60894_c0,comp437024_c0,comp68094_c0,comp60167_c0,comp270072_c0,comp38182_c0,comp56535_c0,comp68997_c0,comp55310_c0,comp681316_c0,comp68505_c0,comp63198_c1,com…
GO:0008150	Biological Process	GO:0009987	cellular process	GO:0044763	single-organism cellular process	GO:0016044	cellular membrane organization	78	comp67319_c1,comp44703_c0,comp68679_c1,comp62189_c1,comp61702_c0,comp67931_c0,comp495391_c0,comp45418_c0,comp53799_c0,comp53106_c0,comp14028_c0,comp848749_c0,comp3381_c0,comp52762_c0,comp68294_c0,comp65236_c0,comp64580_c0,comp68685_c1,comp48465_c0,comp23516_c0,comp319014_c0,comp68871_c2,comp32203_c1,comp50760_c0,comp66870_c0,comp61374_c0,comp42917_c0,comp54362_c0,comp485101_c0,comp63356_c0,comp43…
GO:0008150	Biological Process	GO:0009987	cellular process	GO:0044763	single-organism cellular process	GO:0007059	chromosome segregation	44	comp11825_c0,comp61480_c0,comp533878_c0
GO:0008150	Biological Process	GO:0009987	cellular process	GO:0044763	single-organism cellular process	GO:0010118	stomatal movement	2	comp155060_c0,comp526529_c0,comp57876_c0,comp61928_c0,comp40860_c0,comp688475_c0,comp55919_c0,comp53088_c1,comp57462_c0,comp854009_c0,comp49165_c0,comp32203_c0,comp52448_c0,comp63666_c0,comp57497_c0,comp52871_c0,comp45418_c0,comp258882_c0,comp51870_c0,comp53106_c0,comp207858_c0,comp9429_c0,comp58369_c0,comp62382_c0,comp64972_c1,comp56629_c0,comp54291_c0,comp48465_c0,comp63074_c0,comp319014_c0,com…
GO:0008150	Biological Process	GO:0009987	cellular process	GO:0044763	single-organism cellular process	GO:0055085	transmembrane transport	670	comp65733_c0,comp943033_c0,comp59136_c1,comp18719_c0,comp581146_c0,comp59608_c0,comp56933_c0,comp56533_c0,comp50468_c0,comp66967_c0,comp398773_c0,comp63156_c0,comp498866_c0,comp63655_c0,comp62284_c0,comp147420_c0,comp59579_c1,comp51415_c0,comp53928_c0,comp60444_c0,comp43290_c0,comp66375_c1,comp61136_c2,comp43696_c0,comp34083_c0,comp59328_c0,comp508495_c0,comp67040_c0,comp59002_c0,comp50952_c0,com…
GO:0008150	Biological Process	GO:0009987	cellular process	GO:0044763	single-organism cellular process	GO:0019725	cellular homeostasis	179	comp62315_c0,comp61348_c0,comp64275_c0,comp61992_c0,comp232447_c0,comp58116_c0,comp54871_c0,comp54362_c2,comp55376_c0,comp39210_c0,comp48290_c0,comp65297_c0,comp61125_c3,comp63981_c0,comp49672_c0,comp66148_c0,comp52772_c0,comp68138_c0,comp69217_c0,comp64090_c0,comp68043_c0,comp56497_c2,comp46778_c0,comp11332_c0,comp67292_c0,comp47752_c0,comp67547_c0,comp66554_c0,comp63220_c0,comp64268_c0,comp5202…
GO:0008150	Biological Process	GO:0009987	cellular process	GO:0044763	single-organism cellular process	GO:0007154	cell communication	1536	comp41750_c0,comp1095867_c0,comp230172_c0,comp676697_c0,comp56567_c0,comp49856_c0,comp54539_c0,comp67330_c0,comp42502_c0,comp58368_c0,comp304074_c0,comp45514_c0,comp65184_c0,comp61861_c0,comp63483_c0,comp41911_c1,comp14251_c0,comp396334_c0,comp55936_c0,comp51480_c0,comp60367_c0,comp532760_c0,comp579962_c0,comp728916_c0,comp23380_c0,comp2152_c0,comp38893_c0,comp64814_c0,comp63929_c1,comp65154_c0,c…
GO:0008150	Biological Process	GO:0009987	cellular process	GO:0044763	single-organism cellular process	GO:0007569	cell aging	1	comp68096_c0,comp67809_c0,comp67133_c1,comp66913_c0,comp62974_c0,comp64282_c0,comp51701_c0,comp69151_c0,comp66619_c0,comp1116240_c0,comp14291_c0,comp38526_c0,comp64877_c0,comp68277_c0
GO:0008150	Biological Process	GO:0009987	cellular process	GO:0044763	single-organism cellular process	GO:0032940	secretion by cell	91	comp66956_c0,comp65291_c0,comp43698_c0,comp66622_c0,comp687095_c0,comp59514_c0,comp67267_c0,comp61418_c0,comp68913_c0,comp57604_c0,comp26538_c0,comp62577_c0,comp66987_c0,comp58910_c0,comp69343_c0,comp68005_c0,comp64849_c0,comp69073_c0,comp63935_c0,comp57908_c0,comp61041_c0,comp51600_c0,comp66448_c0,comp64960_c0,comp56881_c0,comp86772_c0,comp58032_c0
GO:0008150	Biological Process	GO:0009987	cellular process	GO:0044763	single-organism cellular process	GO:0032196	transposition	92	comp40195_c0,comp64890_c0,comp67181_c0,comp3149_c0,comp49515_c0,comp47551_c0,comp324343_c0,comp59372_c0,comp67479_c0,comp67065_c0,comp67651_c0,comp55277_c0,comp62501_c0,comp37908_c0,comp488588_c0,comp42734_c0,comp66808_c0,comp57800_c0,comp31868_c0,comp57702_c0,comp32167_c0,comp60558_c0,comp64356_c0,comp66409_c0,comp20862_c0,comp37768_c0,comp629276_c0,comp60297_c0,comp65911_c0,comp46794_c1,comp354…
GO:0008150	Biological Process	GO:0009987	cellular process	GO:0044763	single-organism cellular process	GO:0016049	cell growth	40	comp55745_c0,comp298765_c0,comp489414_c0,comp67448_c0,comp66563_c1,comp441435_c0,comp324621_c0,comp64114_c0,comp50499_c0,comp48306_c0,comp67213_c0,comp49109_c0,comp600927_c0,comp66102_c0,comp67622_c0,comp501446_c0,comp66027_c0,comp64932_c0,comp18039_c0,comp69343_c0,comp52015_c0,comp67387_c0,comp68432_c0,comp55885_c0,comp14369_c0,comp65646_c0,comp398103_c0,comp67198_c0,comp66941_c0,comp1017314_c0,…
GO:0008150	Biological Process	GO:0009987	cellular process	GO:0044763	single-organism cellular process	GO:0043062	extracellular structure organization	4	comp44216_c0,comp611366_c0,comp67191_c0,comp155060_c0,comp58466_c0,comp66964_c0,comp62886_c1,comp38486_c0,comp56937_c0,comp61915_c0,comp67166_c0,comp61924_c0,comp67416_c0,comp69217_c0,comp54053_c0,comp42611_c0,comp48387_c0,comp66304_c0,comp61298_c0,comp65325_c0,comp61004_c2,comp351267_c0,comp52169_c0,comp61610_c1,comp3123_c0,comp559379_c0,comp60981_c2,comp532707_c0,comp55555_c0,comp63118_c0,comp5…
GO:0008150	Biological Process	GO:0009987	cellular process	GO:0044763	single-organism cellular process	GO:0071554	cell wall organization or biogenesis	170	comp66011_c0,comp61928_c0,comp10020_c0,comp55916_c0,comp67565_c0,comp23553_c0,comp41398_c0,comp65721_c0,comp68086_c0,comp57377_c0,comp65726_c0,comp68530_c0,comp33340_c0,comp240419_c0,comp52112_c0,comp63026_c0,comp67071_c0,comp67989_c1,comp63602_c1,comp65427_c0,comp48994_c1,comp713760_c0,comp53088_c1,comp62250_c0,comp55337_c1,comp51981_c0,comp68260_c0,comp31964_c0,comp60286_c0,comp50079_c0,comp648…
GO:0008150	Biological Process	GO:0009987	cellular process	GO:0044763	single-organism cellular process	GO:0022402	cell cycle process	225	comp36163_c0,comp48446_c0,comp56275_c0,comp50374_c0,comp34031_c0,comp902506_c0,comp65731_c0,comp66002_c1,comp66212_c0,comp65344_c0,comp3619_c0,comp66618_c0,comp58281_c0,comp55800_c1,comp65969_c0,comp14417_c0,comp53233_c0,comp361661_c0,comp37872_c0,comp63558_c0,comp399519_c0,comp49665_c1,comp64713_c0,comp56109_c2,comp67773_c0,comp63620_c0,comp68593_c0,comp63865_c0,comp281315_c0,comp36239_c0,comp65…
GO:0008150	Biological Process	GO:0009987	cellular process	GO:0044763	single-organism cellular process	GO:0051301	cell division	91	comp57307_c1,comp35357_c0,comp52170_c0,comp60734_c0,comp57078_c0,comp66645_c1,comp742055_c0,comp42539_c0,comp64504_c0,comp67138_c0,comp58469_c0,comp47912_c0,comp65304_c1,comp61780_c0,comp61505_c0,comp593355_c0,comp495517_c0,comp62767_c0,comp54570_c1,comp505166_c0,comp898203_c0,comp65186_c0,comp57884_c1,comp68587_c0,comp40564_c0,comp61918_c0,comp228251_c0,comp56372_c0,comp52525_c0,comp45460_c0,com…
GO:0008150	Biological Process	GO:0009987	cellular process	GO:0044763	single-organism cellular process	GO:0030030	cell projection organization	36	comp67163_c0,comp68261_c0
GO:0008150	Biological Process	GO:0009987	cellular process	GO:0044763	single-organism cellular process	GO:0007155	cell adhesion	22	comp67276_c0,comp63104_c0,comp560543_c0,comp43897_c0,comp14649_c0,comp61380_c0,comp60935_c0,comp57932_c0,comp437924_c0,comp65938_c0,comp36239_c0,comp427321_c0,comp32155_c1,comp25599_c0,comp63822_c0,comp360401_c0,comp66344_c0,comp37087_c0,comp864572_c0,comp52160_c1,comp57024_c1,comp68091_c0,comp29840_c0,comp60995_c0,comp39872_c0,comp441582_c0,comp23409_c0,comp31072_c0,comp48473_c0,comp66441_c0,com…
GO:0008150	Biological Process	GO:0009987	cellular process	GO:0044763	single-organism cellular process	GO:0007049	cell cycle	259	comp63178_c0,comp48336_c0,comp61976_c0,comp41743_c0,comp595527_c0,comp50679_c0,comp64961_c0,comp34814_c0,comp58694_c0,comp507251_c0,comp68290_c0,comp63593_c0,comp49709_c0,comp60604_c0,comp65267_c0,comp56954_c0,comp68871_c0,comp52011_c0,comp60701_c0,comp54122_c0,comp59005_c0,comp59980_c0,comp63832_c0,comp67110_c1,comp60755_c0,comp54611_c0,comp65227_c0,comp43959_c0,comp52187_c0,comp465381_c0,comp60…
GO:0008150	Biological Process	GO:0009987	cellular process	GO:0044763	single-organism cellular process	GO:0006996	organelle organization	707	comp689408_c0,comp68573_c0,comp61318_c0,comp68733_c0,comp68876_c2,comp54982_c1,comp65808_c6,comp52543_c0,comp19818_c0,comp53407_c0,comp431353_c0,comp68967_c1,comp61659_c0,comp68292_c0,comp505166_c0,comp50421_c0,comp64949_c0,comp65949_c0,comp64993_c0,comp58483_c1,comp14369_c0,comp50016_c0,comp63778_c0,comp63948_c0,comp38226_c0,comp64109_c0,comp56085_c0,comp68393_c0,comp61375_c0,comp67792_c0,comp22…
GO:0008150	Biological Process	GO:0009987	cellular process	GO:0044763	single-organism cellular process	GO:0051641	cellular localization	972	comp63620_c0
GO:0008150	Biological Process	GO:0009987	cellular process	GO:0044763	single-organism cellular process	GO:0006276	plasmid maintenance	2	comp61560_c2,comp63224_c0,comp60514_c0,comp41989_c0,comp37984_c0,comp65202_c0,comp68529_c0,comp902506_c0,comp4167_c0,comp196370_c0,comp51661_c0,comp103340_c0,comp52189_c0,comp63479_c0,comp59699_c0,comp60181_c0,comp45225_c0,comp64651_c0,comp63954_c0,comp2777_c0,comp66030_c1,comp56411_c0,comp48015_c0,comp53047_c0,comp712897_c0,comp69304_c0,comp471814_c0,comp61533_c0,comp497376_c0,comp62842_c0,comp3…
GO:0008150	Biological Process	GO:0009987	cellular process	GO:0044763	single-organism cellular process	GO:0022406	membrane docking	32	comp132173_c0,comp62238_c0,comp488524_c0,comp62949_c0,comp207583_c0,comp32018_c0,comp66491_c0,comp58201_c0,comp65682_c0,comp63691_c1,comp44166_c0,comp64737_c0,comp33806_c0,comp61713_c0,comp64982_c0,comp59794_c0,comp575469_c0,comp66498_c1,comp59888_c0,comp64334_c0,comp61045_c0,comp64960_c0,comp66021_c0,comp59193_c0,comp67903_c0,comp50908_c0,comp64997_c6,comp49993_c0,comp274678_c0,comp61254_c0,comp…
GO:0008150	Biological Process	GO:0009987	cellular process	GO:0044763	single-organism cellular process	GO:0006928	cellular component movement	164	comp60945_c1,comp67479_c0,comp63155_c0,comp47551_c0,comp179502_c0,comp49515_c0,comp68043_c0,comp37908_c0,comp51081_c0,comp57345_c1,comp67344_c0,comp67996_c0,comp56030_c0,comp58431_c0,comp60558_c0,comp629276_c0,comp60501_c1,comp56181_c0,comp385100_c0,comp56959_c0,comp60558_c1,comp44064_c0,comp65154_c0,comp65201_c0,comp440857_c0,comp60514_c1,comp57345_c0,comp62404_c0,comp65023_c1,comp460849_c0,comp…
GO:0008150	Biological Process	GO:0009987	cellular process	GO:0044763	single-organism cellular process	GO:0051651	maintenance of location in cell	62	comp710946_c0,comp67770_c0,comp67344_c0,comp57785_c0
GO:0008150	Biological Process	GO:0009987	cellular process	GO:0044763	single-organism cellular process	GO:0007017	microtubule-based process	161	comp64119_c0,comp2265_c0,comp68051_c0,comp64750_c0,comp58361_c0,comp530345_c0,comp510227_c0,comp860162_c0,comp749089_c0,comp54760_c0,comp32238_c0,comp64413_c0,comp55773_c0,comp62114_c0,comp60788_c0,comp7110_c0,comp58431_c0,comp349776_c0,comp61918_c0,comp63679_c0,comp54905_c0,comp23369_c0,comp56300_c0,comp65154_c0,comp57813_c0,comp62639_c0,comp59926_c0,comp68926_c0,comp68161_c0,comp59686_c0,comp66…
GO:0008150	Biological Process	GO:0009987	cellular process	GO:0044763	single-organism cellular process	GO:0022411	cellular component disassembly	47	comp63170_c0,comp21068_c0,comp52155_c0,comp66208_c0,comp57822_c0,comp64600_c0,comp49515_c0,comp50469_c0,comp53333_c0,comp61617_c0,comp359244_c0,comp48639_c0,comp65679_c0,comp57234_c0,comp65929_c0,comp29840_c0,comp402644_c0,comp115300_c0,comp57089_c0,comp47990_c0,comp65732_c0,comp68488_c0,comp64428_c1,comp62067_c0,comp64392_c0,comp44035_c0,comp58824_c0,comp48416_c0,comp56172_c1,comp65439_c0,comp64…
GO:0008150	Biological Process	GO:0009987	cellular process	GO:0044763	single-organism cellular process	GO:0032535	regulation of cellular component size	18	comp66459_c0,comp50469_c0,comp43810_c0,comp52155_c0,comp63170_c0,comp59416_c0,comp64600_c0,comp61821_c0,comp65732_c0,comp66637_c2,comp64428_c1,comp33991_c0,comp64392_c0,comp359244_c0,comp387925_c0,comp57234_c0,comp29840_c0,comp66862_c0,comp33588_c0,comp61789_c0,comp47990_c0,comp57089_c0,comp66104_c0,comp62742_c0,comp63198_c2,comp61969_c1,comp63187_c0,comp54406_c0,comp60501_c1,comp63245_c0,comp571…
GO:0008150	Biological Process	GO:0009987	cellular process	GO:0044763	single-organism cellular process	GO:0045229	external encapsulating structure organization	63	comp63675_c0,comp68733_c0,comp66365_c1,comp67009_c0,comp7951_c0,comp64669_c0,comp24250_c0,comp65875_c0,comp61931_c0,comp56181_c0,comp61652_c0,comp49786_c0,comp48650_c0,comp61257_c0,comp66694_c0,comp65852_c0,comp400689_c0,comp61196_c0,comp62653_c1,comp57469_c0,comp44390_c0,comp22618_c0,comp52355_c0,comp67463_c0,comp68433_c0,comp56702_c0,comp59372_c0,comp68623_c2,comp45914_c0,comp1314822_c0,comp418…
GO:0008150	Biological Process	GO:0009987	cellular process	GO:0044763	single-organism cellular process	GO:0071804	cellular potassium ion transport	23	comp12728_c0,comp56389_c0,comp53815_c0,comp58361_c0,comp571057_c0,comp680081_c0,comp1165_c0,comp63215_c0,comp52606_c0,comp59125_c0,comp59466_c0,comp346698_c0,comp31206_c0,comp56936_c0,comp43280_c0,comp342908_c0,comp42129_c2,comp53814_c0,comp51852_c0,comp58498_c0,comp51116_c0,comp57692_c0
GO:0008150	Biological Process	GO:0009987	cellular process	GO:0044763	single-organism cellular process	GO:0001775	cell activation	58	comp57151_c0,comp68244_c0,comp50529_c0,comp63593_c0,comp52011_c0,comp66317_c1,comp58055_c0,comp568527_c0,comp65807_c0,comp349875_c0,comp3288_c0,comp60047_c0,comp55517_c0,comp43280_c0,comp58999_c0,comp64328_c0,comp56506_c0,comp56372_c0,comp59376_c1,comp58185_c0,comp58469_c0,comp58288_c0,comp366127_c0,comp67484_c0,comp68053_c0,comp59235_c0,comp63571_c0,comp58187_c0,comp61269_c0,comp57078_c0,comp575…
GO:0008150	Biological Process	GO:0009987	cellular process	GO:0044763	single-organism cellular process	GO:0097194	execution phase of apoptosis	2	comp9464_c0,comp471625_c0,comp63647_c0,comp49388_c0,comp1768_c1,comp53447_c0,comp14013_c0,comp52258_c0,comp55629_c0,comp53316_c0,comp54705_c1,comp368942_c0,comp28229_c1,comp65736_c0,comp49010_c0,comp64906_c0,comp60097_c0,comp63215_c0,comp67867_c0,comp59897_c0,comp56483_c0,comp61990_c0,comp68004_c0,comp61378_c0,comp56622_c0,comp59325_c0,comp32622_c0,comp30962_c0,comp720625_c0,comp64232_c0,comp5683…
GO:0008150	Biological Process	GO:0009987	cellular process	GO:0044763	single-organism cellular process	GO:0030029	actin filament-based process	56	comp67609_c0,comp62459_c0,comp67320_c0,comp45966_c0,comp55367_c0,comp68359_c0,comp60701_c0,comp61926_c0,comp68094_c1,comp65130_c0,comp68164_c0,comp30242_c0,comp57928_c0,comp67047_c4,comp57884_c1,comp59868_c0,comp42123_c0,comp69153_c0,comp64266_c0,comp59831_c0,comp56973_c0,comp677090_c0,comp68947_c0,comp68002_c0,comp47783_c0,comp65682_c0,comp35814_c0,comp39262_c0,comp67751_c0,comp47587_c0,comp137_…
GO:0008150	Biological Process	GO:0009987	cellular process	GO:0048523	negative regulation of cellular process	GO:0045786	negative regulation of cell cycle	25	comp599208_c0,comp434236_c0
GO:0008150	Biological Process	GO:0009987	cellular process	GO:0048523	negative regulation of cellular process	GO:0045596	negative regulation of cell differentiation	3	comp68706_c0,comp60514_c0,comp68877_c0,comp65202_c0,comp54522_c0,comp68529_c0,comp902506_c0,comp255607_c0,comp154097_c0,comp45225_c0,comp67233_c0,comp63954_c0,comp63907_c0,comp66030_c1,comp56411_c0,comp66708_c0,comp53047_c0,comp69268_c1,comp68718_c0,comp62718_c0,comp58434_c0,comp865888_c0,comp846695_c0,comp56725_c0,comp59862_c0,comp62741_c0,comp67541_c0,comp52107_c0,comp69176_c1,comp64573_c0,comp…
GO:0008150	Biological Process	GO:0009987	cellular process	GO:0048523	negative regulation of cellular process	GO:0031324	negative regulation of cellular metabolic process	88	comp69124_c0,comp66268_c0,comp68399_c0,comp45107_c1,comp63132_c0,comp45127_c0,comp63786_c0,comp69159_c0,comp68085_c2,comp1717_c0,comp60106_c0,comp40974_c0,comp66574_c0,comp62822_c0,comp69013_c2,comp695272_c0,comp31206_c0,comp59376_c1,comp64594_c0,comp47279_c0,comp42129_c1,comp56506_c0,comp51435_c0,comp28750_c0,comp43280_c0,comp42129_c2,comp2603_c0,comp59677_c0,comp67657_c0,comp29445_c0,comp66535_…
GO:0008150	Biological Process	GO:0009987	cellular process	GO:0048523	negative regulation of cellular process	GO:0010948	negative regulation of cell cycle process	25	comp67138_c0,comp67751_c0,comp48179_c1,comp58469_c0,comp37087_c0,comp54163_c0,comp47912_c0,comp31874_c0,comp61780_c0,comp61505_c0,comp58027_c0,comp593355_c0,comp495517_c0,comp54570_c1,comp58410_c1,comp65186_c0,comp898203_c0,comp505166_c0,comp63438_c0,comp35357_c0,comp57307_c1,comp60734_c0,comp67453_c1,comp60126_c0,comp780006_c0,comp61009_c0,comp59344_c0,comp742055_c0,comp63219_c0,comp68789_c0,com…
GO:0008150	Biological Process	GO:0009987	cellular process	GO:0048523	negative regulation of cellular process	GO:0043242	negative regulation of protein complex disassembly	2	comp57307_c1,comp47616_c0,comp60734_c0,comp505339_c0,comp53948_c0,comp802538_c0,comp44724_c1,comp67163_c0,comp51378_c0,comp54711_c0,comp64279_c0,comp59264_c2,comp51288_c0,comp31874_c0,comp66104_c0,comp61780_c0,comp68284_c0,comp60714_c0,comp593355_c0,comp63306_c0,comp969_c0,comp60460_c0,comp898203_c0,comp65186_c0,comp66637_c2,comp47914_c1,comp63288_c2,comp57359_c1,comp33588_c0,comp412008_c0,comp67…
GO:0008150	Biological Process	GO:0009987	cellular process	GO:0048523	negative regulation of cellular process	GO:0090288	negative regulation of cellular response to growth factor stimulus	1	comp47140_c0,comp58469_c0,comp53992_c0,comp54674_c0,comp67193_c3,comp56500_c1,comp64523_c1,comp61505_c0,comp245995_c0,comp49234_c0,comp65550_c0,comp351267_c0,comp676741_c0,comp50676_c0,comp55784_c0,comp494173_c0,comp65886_c0,comp16774_c0,comp57945_c0,comp66659_c1,comp65310_c0,comp15579_c0,comp57152_c0,comp68510_c0,comp50848_c2,comp63224_c1,comp57977_c1,comp60322_c2,comp58962_c0,comp62378_c0,comp6…
GO:0008150	Biological Process	GO:0009987	cellular process	GO:0048523	negative regulation of cellular process	GO:0010639	negative regulation of organelle organization	12	comp56404_c2,comp67368_c0,comp69340_c0,comp57908_c0,comp53953_c0,comp62925_c0,comp815204_c0,comp9464_c0,comp299698_c0,comp68025_c0,comp47024_c0,comp64940_c0,comp66663_c0,comp66510_c0,comp49485_c0,comp50111_c1,comp42614_c1,comp55886_c0
GO:0008150	Biological Process	GO:0009987	cellular process	GO:0048523	negative regulation of cellular process	GO:0060548	negative regulation of cell death	16	comp23552_c1,comp60237_c0,comp29445_c0,comp65576_c0,comp63488_c0,comp57785_c0,comp68298_c1,comp300204_c0,comp59830_c0,comp54302_c0,comp377707_c0,comp34813_c0,comp64119_c0,comp67344_c0,comp53911_c0,comp512445_c0,comp63381_c0,comp57908_c0,comp201692_c0,comp34459_c0,comp391639_c0,comp63679_c0,comp50120_c0,comp65508_c0,comp32238_c0,comp16364_c0,comp710946_c0,comp64266_c0,comp67770_c0,comp520974_c0,co…
GO:0008150	Biological Process	GO:0009987	cellular process	GO:0048523	negative regulation of cellular process	GO:0060969	negative regulation of gene silencing	2	comp1126247_c0,comp864572_c0,comp64619_c0,comp389159_c0,comp61826_c0,comp525_c0,comp66777_c0,comp666094_c0,comp62000_c0,comp53910_c0,comp41196_c0,comp11380_c0,comp18575_c0,comp65320_c0,comp66748_c0,comp48870_c0,comp47867_c0,comp47441_c0,comp63620_c0,comp51180_c0,comp61917_c0,comp57388_c0,comp62227_c0
GO:0008150	Biological Process	GO:0009987	cellular process	GO:0048523	negative regulation of cellular process	GO:0010648	negative regulation of cell communication	16	comp497532_c0,comp68004_c0,comp389752_c0,comp516175_c0,comp65277_c0,comp57135_c1,comp63583_c0,comp57983_c0,comp61234_c0,comp67998_c0,comp62216_c0,comp29840_c0,comp48532_c0,comp17511_c0,comp70268_c0,comp55006_c0,comp60184_c0,comp64929_c1,comp69363_c0,comp681303_c0,comp51459_c0,comp63147_c0,comp55654_c0,comp47684_c0,comp68158_c0,comp593355_c0,comp462158_c0,comp1423_c0,comp33312_c0,comp65186_c0,comp…
GO:0008150	Biological Process	GO:0009987	cellular process	GO:0048610	cellular process involved in reproduction	GO:0051307	meiotic chromosome separation	1	comp67193_c3,comp351267_c0
GO:0008150	Biological Process	GO:0009987	cellular process	GO:0048610	cellular process involved in reproduction	GO:0019072	viral genome packaging	14	comp815204_c0,comp9464_c0,comp63504_c0,comp299698_c0,comp67412_c0,comp53953_c0,comp62925_c0,comp67947_c0,comp56404_c2,comp50325_c0,comp68025_c0,comp64940_c0,comp47024_c0,comp60384_c0,comp57990_c0,comp42614_c1,comp50111_c1,comp50598_c0,comp45107_c1,comp7681_c0,comp56580_c0,comp64903_c1,comp56544_c0,comp64845_c0,comp67014_c2,comp44262_c0,comp53817_c0,comp4454_c0,comp57908_c0,comp68751_c1,comp64172_…
GO:0008150	Biological Process	GO:0009987	cellular process	GO:0048610	cellular process involved in reproduction	GO:0007127	meiosis I	25	comp65726_c0,comp56506_c0,comp67773_c0,comp45107_c2,comp600816_c0,comp61269_c0,comp63028_c0,comp342908_c0,comp33018_c0,comp227801_c0,comp7951_c0,comp42109_c0,comp67054_c0,comp62753_c0,comp56918_c0,comp67037_c0,comp56172_c1,comp56389_c0,comp64736_c1,comp59466_c0,comp55679_c0,comp61200_c1,comp59137_c0,comp57535_c0,comp36238_c0
GO:0008150	Biological Process	GO:0009987	cellular process	GO:0048610	cellular process involved in reproduction	GO:0034293	sexual sporulation	2	comp69343_c0,comp58695_c0,comp63299_c1
GO:0008150	Biological Process	GO:0009987	cellular process	GO:0048610	cellular process involved in reproduction	GO:0007531	mating type determination	1	comp227801_c0,comp10663_c0,comp65800_c0,comp55233_c0,comp53355_c0,comp57145_c1,comp388105_c0,comp42447_c0,comp67116_c0,comp661915_c0,comp65726_c0,comp67267_c0,comp387999_c0,comp67606_c0,comp57857_c0,comp37976_c0,comp67370_c0,comp325516_c0,comp45954_c0,comp68458_c0,comp326449_c0,comp1218_c0,comp45127_c0,comp53299_c0,comp2152_c0,comp56367_c0,comp69201_c0,comp57514_c0,comp64859_c0,comp49512_c0,comp6…
GO:0008150	Biological Process	GO:0009987	cellular process	GO:0048610	cellular process involved in reproduction	GO:0048359	mucilage metabolic process involved in seed coat development	2	comp7951_c0,comp60047_c0,comp342908_c0,comp58999_c0,comp227801_c0,comp68488_c0,comp50749_c0,comp66365_c1,comp57718_c0,comp67773_c0,comp67300_c1,comp56506_c0,comp177054_c0,comp61200_c1,comp66621_c1,comp59466_c0,comp56389_c0,comp49515_c0,comp51251_c0,comp68623_c2,comp56918_c0,comp65439_c0,comp48596_c0,comp67054_c0,comp62091_c0
GO:0008150	Biological Process	GO:0009987	cellular process	GO:0048610	cellular process involved in reproduction	GO:0000749	response to pheromone involved in conjugation with cellular fusion	1	comp387999_c0,comp65800_c0
GO:0008150	Biological Process	GO:0009987	cellular process	GO:0048610	cellular process involved in reproduction	GO:0019069	viral capsid assembly	1	comp227801_c0
GO:0008150	Biological Process	GO:0009987	cellular process	GO:0048610	cellular process involved in reproduction	GO:0032005	signal transduction involved in conjugation with cellular fusion	1	comp61200_c1,comp342908_c0,comp7951_c0,comp66365_c1,comp59466_c0,comp56918_c0,comp68623_c2,comp64960_c0,comp56389_c0,comp56506_c0,comp67773_c0,comp67054_c0
GO:0008150	Biological Process	GO:0009987	cellular process	GO:0048610	cellular process involved in reproduction	GO:0007131	reciprocal meiotic recombination	1	comp32399_c0,comp48387_c0,comp62711_c0,comp33603_c0,comp56937_c0,comp62066_c0,comp66497_c1,comp55628_c0,comp36324_c0,comp54053_c0,comp61140_c0,comp68509_c0,comp155060_c0,comp65325_c0,comp390910_c0,comp611366_c0
GO:0008150	Biological Process	GO:0009987	cellular process	GO:0048610	cellular process involved in reproduction	GO:0000212	meiotic spindle organization	1	comp687095_c0,comp66987_c0
GO:0008150	Biological Process	GO:0009987	cellular process	GO:0048610	cellular process involved in reproduction	GO:0035036	sperm-egg recognition	1	comp605113_c0,comp227801_c0,comp58377_c0,comp51981_c0,comp69224_c0,comp2033_c0,comp64059_c0,comp54329_c0,comp66359_c0,comp1098643_c0,comp43195_c0,comp63470_c0,comp68594_c5,comp56565_c0,comp51770_c0,comp51860_c0
GO:0008150	Biological Process	GO:0009987	cellular process	GO:0048610	cellular process involved in reproduction	GO:0009875	pollen-pistil interaction	50	comp57078_c0
GO:0008150	Biological Process	GO:0009987	cellular process	GO:0048610	cellular process involved in reproduction	GO:0051321	meiotic cell cycle	38	comp67177_c0,comp55522_c0,comp65931_c0,comp55448_c0,comp63816_c0,comp67648_c0,comp69188_c0,comp50711_c0,comp67720_c0,comp47616_c0,comp58437_c0,comp49733_c0,comp49958_c0,comp63193_c0
GO:0008150	Biological Process	GO:0009987	cellular process	GO:0048610	cellular process involved in reproduction	GO:0007126	meiosis	30	comp47046_c0,comp65929_c0,comp16774_c0,comp504698_c0,comp41902_c0,comp490289_c0,comp53614_c0,comp349875_c0,comp57078_c0,comp51088_c0,comp451104_c0,comp51985_c0,comp26766_c0,comp55517_c0,comp58055_c0,comp66317_c1,comp21068_c0,comp59235_c0,comp67394_c2,comp62737_c0,comp62293_c0,comp60097_c0,comp68609_c0,comp58741_c0,comp67484_c0
GO:0008150	Biological Process	GO:0009987	cellular process	GO:0048610	cellular process involved in reproduction	GO:0022413	reproductive process in single-celled organism	8	comp50749_c0,comp49515_c0
GO:0008150	Biological Process	GO:0009987	cellular process	GO:0048610	cellular process involved in reproduction	GO:0019068	virion assembly	37	comp68690_c0
GO:0008150	Biological Process	GO:0009987	cellular process	GO:0048610	cellular process involved in reproduction	GO:0045132	meiotic chromosome segregation	1	comp65576_c0,comp42682_c0
GO:0008150	Biological Process	GO:0009987	cellular process	GO:0048610	cellular process involved in reproduction	GO:0022412	cellular process involved in reproduction in multicellular organism	15	comp720625_c0
GO:0008150	Biological Process	GO:0009987	cellular process	GO:0048610	cellular process involved in reproduction	GO:0009860	pollen tube growth	3	comp61405_c0
GO:0008150	Biological Process	GO:0009987	cellular process	GO:0048610	cellular process involved in reproduction	GO:0070192	chromosome organization involved in meiosis	9	comp720625_c0
GO:0008150	Biological Process	GO:0009987	cellular process	GO:0048610	cellular process involved in reproduction	GO:0033206	meiotic cytokinesis	1	comp57078_c0
GO:0008150	Biological Process	GO:0009987	cellular process	GO:0050794	regulation of cellular process	GO:0010528	regulation of transposition	1	comp66208_c0
GO:0008150	Biological Process	GO:0009987	cellular process	GO:0050794	regulation of cellular process	GO:0031344	regulation of cell projection organization	2	comp57174_c0
GO:0008150	Biological Process	GO:0009987	cellular process	GO:0050794	regulation of cellular process	GO:0048522	positive regulation of cellular process	186	comp49109_c0,comp600927_c0,comp66027_c0,comp67622_c0,comp501446_c0,comp66102_c0,comp441435_c0,comp50499_c0,comp324621_c0,comp64114_c0,comp67213_c0,comp48306_c0,comp66563_c1,comp298765_c0,comp55745_c0,comp67448_c0,comp489414_c0,comp476_c0,comp36731_c1,comp68437_c0,comp48250_c0,comp59165_c0,comp32945_c0,comp37959_c0,comp388594_c0,comp52015_c1,comp61508_c0,comp57692_c0,comp604661_c0,comp56572_c0,com…
GO:0008150	Biological Process	GO:0009987	cellular process	GO:0050794	regulation of cellular process	GO:0033043	regulation of organelle organization	44	comp52525_c0,comp56372_c0,comp65929_c0,comp349875_c0,comp63962_c2,comp64266_c0,comp451104_c0,comp40564_c0,comp26766_c0,comp55517_c0,comp65575_c0,comp58055_c0,comp66317_c1,comp21068_c0,comp66208_c0,comp60097_c0,comp68609_c0,comp57151_c0,comp47046_c0,comp41902_c0,comp504698_c0,comp16774_c0,comp490289_c0,comp53614_c0,comp57078_c0,comp62703_c0,comp51088_c0,comp51142_c0,comp51985_c0,comp62767_c0,comp4…
GO:0008150	Biological Process	GO:0009987	cellular process	GO:0050794	regulation of cellular process	GO:0043244	regulation of protein complex disassembly	37	comp62293_c0,comp60097_c0,comp68609_c0,comp67484_c0,comp58741_c0,comp62737_c0,comp59235_c0,comp67394_c2,comp62767_c0,comp58055_c0,comp66317_c1,comp21068_c0,comp66208_c0,comp51985_c0,comp26766_c0,comp40564_c0,comp451104_c0,comp55517_c0,comp57078_c0,comp349875_c0,comp51088_c0,comp53614_c0,comp52525_c0,comp56372_c0,comp47046_c0,comp65929_c0,comp504698_c0,comp41902_c0,comp16774_c0,comp490289_c0
GO:0008150	Biological Process	GO:0009987	cellular process	GO:0050794	regulation of cellular process	GO:0045595	regulation of cell differentiation	10	comp34031_c0,comp567476_c0,comp51501_c1,comp50749_c0,comp16986_c0,comp51501_c0,comp49515_c0,comp319468_c0
GO:0008150	Biological Process	GO:0009987	cellular process	GO:0050794	regulation of cellular process	GO:0060341	regulation of cellular localization	10	comp69188_c0,comp67720_c0,comp58437_c0,comp63130_c0,comp61254_c0,comp44035_c0,comp65931_c0,comp63816_c0,comp55448_c0,comp67964_c0,comp50711_c0,comp47616_c0,comp56818_c0,comp49733_c0,comp63193_c0,comp67177_c0,comp61405_c0,comp60941_c0,comp49350_c0,comp59114_c0,comp18401_c0,comp57455_c0,comp583658_c0,comp67648_c0,comp67498_c0,comp55522_c0,comp52985_c0,comp582685_c0,comp68079_c1,comp721927_c0,comp49…
GO:0008150	Biological Process	GO:0009987	cellular process	GO:0050794	regulation of cellular process	GO:0051270	regulation of cellular component movement	8	comp57078_c0
GO:0008150	Biological Process	GO:0009987	cellular process	GO:0050794	regulation of cellular process	GO:0042127	regulation of cell proliferation	4	comp488588_c0,comp64982_c0,comp62018_c1,comp172755_c0,comp679713_c0,comp63669_c0,comp45325_c0,comp64193_c0,comp304606_c0,comp44145_c0,comp324343_c0,comp4737_c0,comp56962_c0,comp51673_c0,comp62273_c0
GO:0008150	Biological Process	GO:0009987	cellular process	GO:0050794	regulation of cellular process	GO:0022604	regulation of cell morphogenesis	7	comp60945_c1,comp440857_c0,comp44064_c0
GO:0008150	Biological Process	GO:0009987	cellular process	GO:0050794	regulation of cellular process	GO:0034762	regulation of transmembrane transport	2	comp490289_c0,comp41902_c0,comp504698_c0,comp21068_c0,comp16774_c0,comp59235_c0,comp58741_c0,comp60097_c0,comp51985_c0
GO:0008150	Biological Process	GO:0009987	cellular process	GO:0050794	regulation of cellular process	GO:0060968	regulation of gene silencing	3	comp66574_c0
GO:0008150	Biological Process	GO:0009987	cellular process	GO:0050794	regulation of cellular process	GO:0051302	regulation of cell division	7	comp43698_c0
GO:0008150	Biological Process	GO:0009987	cellular process	GO:0050794	regulation of cellular process	GO:0051726	regulation of cell cycle	73	comp56702_c0,comp56181_c0
GO:0008150	Biological Process	GO:0009987	cellular process	GO:0050794	regulation of cellular process	GO:0007165	signal transduction	883	comp63549_c1,comp67336_c0,comp64960_c0,comp67041_c1,comp43046_c0,comp60206_c1,comp462158_c0,comp67054_c0,comp60847_c0,comp65175_c0,comp59835_c0,comp69090_c0,comp65176_c0,comp54064_c0,comp745531_c0,comp7951_c0,comp368942_c0,comp60286_c0,comp67153_c1,comp726247_c0,comp60729_c0,comp61965_c0,comp68004_c0,comp68526_c0,comp22078_c0,comp56128_c1,comp61246_c0,comp58032_c0,comp61234_c0,comp57739_c0,comp68…
GO:0008150	Biological Process	GO:0009987	cellular process	GO:0050794	regulation of cellular process	GO:0044068	modulation by symbiont of host cellular process	15	comp56702_c0,comp58784_c0,comp66663_c0,comp68623_c2,comp56918_c0,comp56389_c0,comp69332_c0,comp57908_c0,comp59885_c1,comp67368_c0,comp69340_c0,comp61200_c1,comp53333_c0,comp48639_c0,comp56506_c0,comp58185_c0,comp55886_c0,comp56077_c0,comp62067_c0,comp342908_c0,comp66510_c0,comp49485_c0,comp58824_c0,comp56181_c0,comp67054_c0,comp68025_c0,comp64940_c0,comp47024_c0,comp64960_c0,comp9464_c0,comp81520…
GO:0008150	Biological Process	GO:0009987	cellular process	GO:0050794	regulation of cellular process	GO:0090287	regulation of cellular response to growth factor stimulus	1	comp61505_c0,comp64523_c1,comp56500_c1,comp53992_c0,comp47140_c0,comp494173_c0,comp65886_c0,comp50676_c0,comp55784_c0,comp676741_c0,comp65550_c0,comp49234_c0,comp62378_c0,comp63224_c1,comp50848_c2,comp60322_c2,comp57977_c1,comp68510_c0,comp57152_c0,comp15579_c0,comp65310_c0,comp66659_c1,comp57945_c0,comp1175803_c0,comp48766_c0,comp387999_c0,comp55918_c1,comp48601_c0,comp59910_c0,comp593583_c0,com…
GO:0008150	Biological Process	GO:0009987	cellular process	GO:0050794	regulation of cellular process	GO:0001558	regulation of cell growth	4	comp63299_c1,comp69343_c0,comp440857_c0,comp44064_c0,comp61537_c1,comp67041_c1,comp61031_c1,comp361656_c0,comp60945_c1,comp58695_c0
GO:0008150	Biological Process	GO:0009987	cellular process	GO:0050794	regulation of cellular process	GO:0048523	negative regulation of cellular process	161	comp59897_c1,comp64502_c0,comp67336_c0,comp56917_c4,comp55277_c0,comp24433_c0,comp42719_c0,comp68172_c0,comp57024_c1,comp50670_c0
GO:0008150	Biological Process	GO:0009987	cellular process	GO:0050794	regulation of cellular process	GO:0010646	regulation of cell communication	164	comp53815_c0,comp56389_c0,comp59125_c0,comp59466_c0,comp31206_c0,comp43280_c0,comp342908_c0,comp63215_c0
GO:0008150	Biological Process	GO:0009987	cellular process	GO:0050794	regulation of cellular process	GO:0050792	regulation of viral process	6	comp745531_c0,comp59001_c0,comp65372_c0,comp63072_c0
GO:0008150	Biological Process	GO:0009987	cellular process	GO:0050794	regulation of cellular process	GO:0032970	regulation of actin filament-based process	18	comp257123_c0,comp440857_c0,comp60945_c1,comp68258_c0,comp67479_c0,comp44064_c0,comp67181_c0
GO:0008150	Biological Process	GO:0009987	cellular process	GO:0050794	regulation of cellular process	GO:0032886	regulation of microtubule-based process	3	comp68261_c0,comp579962_c0
GO:0008150	Biological Process	GO:0009987	cellular process	GO:0050794	regulation of cellular process	GO:0080135	regulation of cellular response to stress	7	comp66987_c0,comp687095_c0,comp61418_c0
GO:0008150	Biological Process	GO:0009987	cellular process	GO:0050794	regulation of cellular process	GO:0010941	regulation of cell death	49	comp54865_c0,comp314715_c0,comp3288_c0,comp61279_c0,comp43810_c0,comp57234_c0,comp366127_c0
GO:0008150	Biological Process	GO:0009987	cellular process	GO:0050794	regulation of cellular process	GO:0060627	regulation of vesicle-mediated transport	10	comp314715_c0,comp44174_c0,comp60644_c0,comp67773_c0,comp68048_c0,comp55748_c0,comp50749_c0,comp65439_c0,comp56172_c1,comp62091_c0,comp58824_c0,comp36238_c0,comp177054_c0,comp55679_c0,comp64736_c1,comp59466_c0,comp57234_c0,comp67300_c1,comp48639_c0,comp62067_c0,comp56077_c0,comp711926_c0,comp68488_c0,comp66721_c0,comp67037_c0,comp51251_c0,comp49515_c0,comp56389_c0,comp57905_c0,comp58784_c0,comp42…
GO:0008150	Biological Process	GO:0009987	cellular process	GO:0050794	regulation of cellular process	GO:0031323	regulation of cellular metabolic process	2198	comp64225_c0,comp62910_c0,comp597457_c0,comp66080_c0,comp42030_c0,comp67403_c0,comp43540_c0,comp58818_c0,comp64308_c0,comp452611_c0,comp68504_c0,comp51187_c0,comp65909_c1,comp57342_c2,comp797829_c0,comp43027_c0,comp62529_c0,comp50877_c0,comp227801_c0,comp65971_c0,comp60041_c0,comp67896_c0,comp68060_c0,comp63494_c0,comp32349_c0,comp61844_c0,comp720625_c0,comp63985_c0,comp51912_c0,comp59104_c0,comp…
GO:0008150	Biological Process	GO:0009987	cellular process	GO:0048522	positive regulation of cellular process	GO:0045597	positive regulation of cell differentiation	3	comp64998_c0,comp63720_c2,comp61146_c0,comp254047_c0,comp62711_c0,comp14092_c0,comp67725_c0,comp67034_c0,comp67267_c0,comp853637_c0,comp58332_c0,comp56937_c0,comp59102_c0,comp33603_c0,comp23062_c0
GO:0008150	Biological Process	GO:0009987	cellular process	GO:0048522	positive regulation of cellular process	GO:0031325	positive regulation of cellular metabolic process	145	comp227801_c0
GO:0008150	Biological Process	GO:0009987	cellular process	GO:0048522	positive regulation of cellular process	GO:0043243	positive regulation of protein complex disassembly	11	comp67479_c0,comp60945_c1,comp440857_c0,comp44064_c0
GO:0008150	Biological Process	GO:0009987	cellular process	GO:0048522	positive regulation of cellular process	GO:0010942	positive regulation of cell death	8	comp52271_c0,comp687095_c0,comp63010_c0,comp44135_c0,comp37815_c0,comp46512_c0,comp50749_c0,comp58377_c0,comp32399_c0,comp56172_c1,comp65439_c0,comp778430_c0,comp62737_c0,comp59466_c0,comp55679_c0,comp56565_c0,comp62584_c0,comp36324_c0,comp51550_c1,comp177054_c0,comp384186_c0,comp61820_c0,comp36238_c0,comp54329_c0,comp44954_c0,comp155060_c0,comp66359_c0,comp68488_c0,comp611366_c0,comp58638_c0,com…
GO:0008150	Biological Process	GO:0009987	cellular process	GO:0048522	positive regulation of cellular process	GO:0010638	positive regulation of organelle organization	10	comp60759_c0,comp69297_c0,comp67435_c0,comp68178_c0,comp68190_c0,comp65404_c0,comp64274_c0,comp67612_c0,comp54329_c0,comp29840_c0,comp38226_c0,comp66359_c0,comp61300_c0,comp66598_c1,comp56257_c0,comp62190_c0,comp56565_c0,comp64993_c0,comp52535_c0,comp63785_c0,comp36100_c0,comp65537_c0,comp64297_c0,comp31472_c0,comp59034_c0,comp38948_c0,comp19818_c0,comp58377_c0,comp52543_c0,comp53604_c0,comp23380…
GO:0008150	Biological Process	GO:0009987	cellular process	GO:0048522	positive regulation of cellular process	GO:0010647	positive regulation of cell communication	8	comp69043_c0,comp56138_c1,comp68242_c0,comp50725_c0,comp38607_c0,comp68370_c0
GO:0008150	Biological Process	GO:0009987	cellular process	GO:0048522	positive regulation of cellular process	GO:0090068	positive regulation of cell cycle process	1	comp66663_c0,comp64940_c0,comp47024_c0,comp68025_c0,comp62925_c0,comp53953_c0,comp57908_c0,comp299698_c0,comp9464_c0,comp815204_c0,comp56404_c2,comp69340_c0,comp67368_c0,comp55886_c0,comp50111_c1,comp42614_c1,comp49485_c0,comp66510_c0
GO:0008150	Biological Process	GO:0008152	metabolic process	GO:0006807	nitrogen compound metabolic process	GO:2001057	reactive nitrogen species metabolic process	6	comp68623_c2,comp23476_c0,comp66365_c1
GO:0008150	Biological Process	GO:0008152	metabolic process	GO:0006807	nitrogen compound metabolic process	GO:0051171	regulation of nitrogen compound metabolic process	1884	comp61140_c0,comp43183_c0,comp61924_c0,comp155060_c0,comp56937_c0,comp65325_c0,comp44216_c0
GO:0008150	Biological Process	GO:0008152	metabolic process	GO:0006807	nitrogen compound metabolic process	GO:1901564	organonitrogen compound metabolic process	3215	comp33756_c0,comp44216_c0,comp227801_c0,comp611366_c0,comp390910_c0,comp67725_c0,comp68509_c0,comp155060_c0,comp66964_c0,comp59435_c0,comp473815_c0,comp56937_c0,comp61915_c0,comp59756_c0,comp38486_c0,comp62886_c1,comp33603_c0,comp54053_c0,comp61924_c0,comp67166_c0,comp33425_c1,comp66497_c1,comp22078_c0,comp0_c0,comp66304_c0,comp48387_c0,comp62711_c0,comp42611_c0,comp60300_c0,comp61004_c2,comp6532…
GO:0008150	Biological Process	GO:0008152	metabolic process	GO:0006807	nitrogen compound metabolic process	GO:0051173	positive regulation of nitrogen compound metabolic process	51	comp59897_c1,comp67336_c0,comp64502_c0,comp56917_c4,comp24433_c0,comp55277_c0,comp64054_c0,comp68172_c0,comp50670_c0,comp65393_c1
GO:0008150	Biological Process	GO:0008152	metabolic process	GO:0006807	nitrogen compound metabolic process	GO:0051172	negative regulation of nitrogen compound metabolic process	56	comp56571_c0,comp60244_c0,comp50059_c0,comp59756_c0,comp67142_c0,comp69096_c0,comp330861_c0,comp67945_c0,comp68188_c0,comp930683_c0,comp52550_c0,comp44315_c0,comp318555_c0,comp64194_c0,comp575469_c0,comp68060_c0,comp63494_c0,comp42447_c0,comp51203_c0,comp32349_c0,comp903453_c0,comp63105_c0,comp63298_c0,comp63691_c0,comp63647_c0,comp65375_c1,comp54444_c0,comp69043_c0,comp38594_c0,comp55796_c0,comp…
GO:0008150	Biological Process	GO:0008152	metabolic process	GO:0006807	nitrogen compound metabolic process	GO:0034641	cellular nitrogen compound metabolic process	5734	comp67041_c1,comp61031_c1,comp361656_c0
GO:0008150	Biological Process	GO:0008152	metabolic process	GO:0006807	nitrogen compound metabolic process	GO:0071941	nitrogen cycle metabolic process	18	comp50989_c0,comp67091_c0,comp63600_c0,comp1194330_c0,comp56077_c0,comp51459_c0,comp58119_c1,comp1175803_c0,comp56489_c0,comp15579_c0,comp54393_c0,comp63152_c0,comp65383_c0,comp56720_c0,comp62378_c0,comp58059_c0,comp63669_c0,comp67009_c0,comp3186_c0,comp50676_c0,comp1167663_c0,comp61553_c0,comp51862_c0,comp61384_c0,comp68690_c0,comp64573_c0,comp60206_c0,comp56867_c0,comp58434_c0,comp56725_c0,comp…
GO:0008150	Biological Process	GO:0008152	metabolic process	GO:0032259	methylation	GO:0043414	macromolecule methylation	159	comp593583_c0,comp63224_c1,comp62378_c0,comp1175803_c0,comp55918_c1,comp67787_c0,comp15579_c0,comp57152_c0,comp55784_c0,comp52719_c0,comp50676_c0
GO:0008150	Biological Process	GO:0008152	metabolic process	GO:0019222	regulation of metabolic process	GO:0009892	negative regulation of metabolic process	114	comp67725_c0,comp22078_c0,comp14092_c0,comp66304_c0,comp3123_c0,comp68284_c0,comp59435_c0,comp250912_c0
GO:0008150	Biological Process	GO:0008152	metabolic process	GO:0019222	regulation of metabolic process	GO:0050790	regulation of catalytic activity	245	comp68025_c0,comp55886_c0,comp64960_c0,comp815204_c0,comp299698_c0,comp57908_c0,comp53953_c0,comp56404_c2,comp66510_c0,comp49485_c0
GO:0008150	Biological Process	GO:0008152	metabolic process	GO:0019222	regulation of metabolic process	GO:0009893	positive regulation of metabolic process	146	comp726247_c0,comp23380_c0,comp74512_c0,comp227801_c0,comp29840_c0,comp69230_c1,comp56959_c0,comp43183_c0
GO:0008150	Biological Process	GO:0008152	metabolic process	GO:0019222	regulation of metabolic process	GO:0031323	regulation of cellular metabolic process	2198	comp227801_c0
GO:0008150	Biological Process	GO:0008152	metabolic process	GO:0019222	regulation of metabolic process	GO:0060255	regulation of macromolecule metabolic process	2089	comp63951_c1,comp62691_c0,comp65513_c0,comp67829_c0,comp62622_c0,comp57261_c0
GO:0008150	Biological Process	GO:0008152	metabolic process	GO:0019222	regulation of metabolic process	GO:0080090	regulation of primary metabolic process	2145	comp75626_c0,comp3385_c0,comp54406_c0,comp15477_c0,comp28571_c0,comp61794_c0,comp40425_c1,comp60537_c0,comp53936_c0,comp67185_c0,comp60862_c0,comp67541_c0,comp598284_c0,comp50028_c0,comp53225_c1,comp52791_c1,comp3186_c0,comp67799_c0,comp67009_c0,comp53948_c0,comp263597_c0,comp58363_c0,comp19989_c0,comp57168_c0,comp64579_c0,comp55153_c0,comp55856_c1,comp56496_c0,comp66324_c0,comp48965_c0,comp63062…
GO:0008150	Biological Process	GO:0008152	metabolic process	GO:0019222	regulation of metabolic process	GO:0043455	regulation of secondary metabolic process	2	comp279_c1,comp56033_c0,comp48021_c0,comp447165_c0,comp1141012_c0,comp5180_c0,comp62785_c3,comp53939_c0,comp67578_c1,comp66356_c0,comp57337_c0,comp55753_c1,comp60867_c0,comp47120_c0,comp62950_c0,comp65920_c0,comp63985_c1,comp51307_c0,comp65128_c0,comp2603_c0,comp58810_c0,comp57483_c0,comp391386_c0,comp63949_c0,comp26425_c0,comp54899_c0,comp50401_c0,comp62139_c0,comp29181_c0,comp13901_c0,comp48937…
GO:0008150	Biological Process	GO:0008152	metabolic process	GO:0019222	regulation of metabolic process	GO:0009894	regulation of catabolic process	192
GO:0008150	Biological Process	GO:0008152	metabolic process	GO:0019222	regulation of metabolic process	GO:0051171	regulation of nitrogen compound metabolic process	1884	comp55157_c0,comp64783_c0,comp62854_c0,comp60206_c0,comp1138010_c0,comp60206_c1,comp43046_c0,comp69164_c0,comp50093_c0,comp56181_c0,comp63669_c0,comp34059_c0,comp210331_c0,comp67009_c0,comp67153_c1,comp60729_c0,comp46151_c1,comp49766_c0,comp68690_c0,comp61384_c0,comp54064_c0,comp52920_c0,comp57739_c0,comp54393_c0,comp51550_c0,comp68400_c0,comp68526_c0,comp56702_c0,comp55996_c0,comp59330_c0,comp67…
GO:0008150	Biological Process	GO:0008152	metabolic process	GO:0019222	regulation of metabolic process	GO:0009889	regulation of biosynthetic process	1756	comp2152_c0,comp68458_c0,comp326449_c0,comp53299_c0,comp45127_c0,comp69201_c0,comp57514_c0,comp64859_c0,comp37815_c0,comp704548_c0,comp44135_c0,comp61003_c1,comp64131_c0,comp52271_c0,comp57604_c0,comp61820_c0,comp51550_c1,comp384186_c0,comp579643_c0,comp434150_c0,comp68032_c2,comp62737_c0,comp55679_c0,comp65487_c0,comp64960_c0,comp59235_c0,comp67976_c0,comp10663_c0,comp65800_c0,comp49485_c0,comp5…
GO:0008150	Biological Process	GO:0008152	metabolic process	GO:0019222	regulation of metabolic process	GO:1900908	regulation of olefin metabolic process	1	comp24652_c0,comp68555_c0,comp54845_c0,comp68624_c0,comp66349_c0,comp59757_c0,comp66655_c0,comp32782_c0,comp47811_c0,comp2744_c0,comp1115940_c0,comp54685_c0,comp64998_c0,comp61150_c1,comp65091_c1,comp59589_c0,comp39214_c0,comp53175_c0,comp60330_c0,comp68912_c0,comp69267_c0,comp64391_c0,comp56705_c0,comp67759_c0,comp68005_c0,comp63638_c0,comp51544_c0,comp57842_c0,comp55595_c0,comp463841_c0,comp325…
GO:0008150	Biological Process	GO:0008152	metabolic process	GO:0044237	cellular metabolic process	GO:0097354	prenylation	14
GO:0008150	Biological Process	GO:0008152	metabolic process	GO:0044237	cellular metabolic process	GO:0009404	toxin metabolic process	39
GO:0008150	Biological Process	GO:0008152	metabolic process	GO:0044237	cellular metabolic process	GO:0006790	sulfur compound metabolic process	279	comp67745_c0,comp57261_c0,comp68080_c0,comp64364_c0,comp67829_c0,comp45204_c0,comp66356_c0,comp59138_c0,comp46293_c0,comp571911_c0,comp62382_c0,comp65566_c0,comp62347_c0,comp65676_c0,comp54859_c0,comp62691_c0,comp56706_c0,comp51814_c0
GO:0008150	Biological Process	GO:0008152	metabolic process	GO:0044237	cellular metabolic process	GO:0051186	cofactor metabolic process	727	comp685991_c0,comp40520_c0,comp68005_c0,comp64554_c0,comp59797_c0,comp14036_c0,comp59923_c0,comp59742_c0,comp56941_c0,comp45959_c0,comp66451_c0,comp65871_c0,comp6031_c0,comp53288_c0,comp9998_c0,comp43280_c0,comp62195_c0,comp65920_c0,comp64141_c0,comp68404_c0,comp63674_c0,comp63240_c0,comp65728_c0,comp53275_c0,comp4712_c0,comp58124_c0,comp731364_c0,comp67796_c1,comp61060_c0,comp58422_c0,comp64703_…
GO:0008150	Biological Process	GO:0008152	metabolic process	GO:0044237	cellular metabolic process	GO:0072593	reactive oxygen species metabolic process	32	comp44954_c0,comp386711_c0,comp59514_c0,comp2515_c0,comp63236_c0,comp59018_c0,comp51745_c0,comp66622_c0,comp43698_c0,comp56495_c0,comp58638_c0,comp49485_c0,comp320961_c0,comp139792_c0,comp54168_c0,comp27851_c0,comp63387_c0,comp60759_c0,comp49515_c0,comp47778_c0,comp66448_c0,comp64849_c0,comp61356_c0,comp57908_c0,comp69073_c0,comp58281_c0,comp68913_c0,comp55545_c0,comp56503_c0,comp66987_c0,comp643…
GO:0008150	Biological Process	GO:0008152	metabolic process	GO:0044237	cellular metabolic process	GO:0018942	organometal metabolic process	3	comp561148_c0,comp64928_c0,comp66920_c2,comp62451_c0,comp64384_c0,comp51835_c0,comp68290_c0,comp38696_c0,comp467_c0,comp447165_c0,comp728097_c0,comp60945_c1,comp46922_c0,comp52077_c0,comp54685_c0,comp16806_c0,comp492655_c0,comp61842_c0,comp57912_c0,comp16364_c0,comp69153_c0,comp4516_c0,comp36041_c0,comp450354_c0,comp60794_c0,comp54271_c0,comp47289_c0,comp57590_c0,comp232360_c0,comp29887_c1,comp63…
GO:0008150	Biological Process	GO:0008152	metabolic process	GO:0044237	cellular metabolic process	GO:0043446	cellular alkane metabolic process	62	comp15579_c0,comp56489_c0,comp63152_c0,comp54393_c0,comp62378_c0,comp58059_c0,comp56720_c0,comp65383_c0,comp67091_c0,comp50989_c0,comp51459_c0,comp56077_c0,comp1194330_c0,comp63600_c0,comp1175803_c0,comp58119_c1,comp60206_c0,comp64573_c0,comp56725_c0,comp58434_c0,comp56867_c0,comp56181_c0,comp3186_c0,comp67009_c0,comp63669_c0,comp50676_c0,comp61553_c0,comp1167663_c0,comp61384_c0,comp68690_c0,comp…
GO:0008150	Biological Process	GO:0008152	metabolic process	GO:0044237	cellular metabolic process	GO:0006082	organic acid metabolic process	1900	comp56571_c0,comp60244_c0,comp50059_c0,comp59756_c0,comp67142_c0,comp69096_c0,comp330861_c0,comp67945_c0,comp68188_c0,comp930683_c0,comp52550_c0,comp44315_c0,comp318555_c0,comp64194_c0,comp575469_c0,comp68060_c0,comp63494_c0,comp42447_c0,comp51203_c0,comp32349_c0,comp903453_c0,comp63105_c0,comp63298_c0,comp63691_c0,comp63647_c0,comp65375_c1,comp54444_c0,comp69043_c0,comp38594_c0,comp55796_c0,comp…
GO:0008150	Biological Process	GO:0008152	metabolic process	GO:0044237	cellular metabolic process	GO:0009850	auxin metabolic process	7	comp67450_c1,comp67925_c0,comp68625_c0,comp55910_c1,comp60201_c1,comp60783_c0,comp61539_c2,comp28746_c0,comp67950_c0,comp36522_c0,comp68851_c1,comp66925_c0,comp68526_c0,comp52719_c0,comp57636_c1,comp1095867_c0,comp57145_c1,comp1194293_c0,comp54641_c0,comp50499_c0,comp64884_c0,comp53173_c0,comp44166_c0,comp416126_c0,comp56568_c0,comp47817_c0,comp61634_c0,comp67891_c0,comp59745_c0,comp66529_c0,comp…
GO:0008150	Biological Process	GO:0008152	metabolic process	GO:0044237	cellular metabolic process	GO:0015979	photosynthesis	72	comp43014_c0,comp61003_c1,comp66919_c0,comp10712_c0,comp68995_c0,comp729887_c0,comp53837_c0,comp51580_c1,comp59838_c0,comp69352_c0,comp52578_c0,comp574717_c0,comp65236_c0,comp67620_c0,comp68869_c0,comp304074_c0,comp1125083_c0,comp53242_c1,comp51745_c0,comp60161_c0,comp69014_c0,comp58158_c0,comp56903_c2,comp348387_c0,comp465733_c0,comp60210_c0,comp61200_c1,comp446918_c0,comp55387_c0,comp64759_c0,c…
GO:0008150	Biological Process	GO:0008152	metabolic process	GO:0044237	cellular metabolic process	GO:0031324	negative regulation of cellular metabolic process	88	comp57581_c0,comp50330_c0
GO:0008150	Biological Process	GO:0008152	metabolic process	GO:0044237	cellular metabolic process	GO:0006793	phosphorus metabolic process	2794	comp67392_c0,comp67620_c0,comp56169_c0,comp63980_c0,comp147420_c0,comp66140_c0,comp51459_c0,comp159618_c0,comp63600_c0,comp68464_c0,comp11076_c0,comp67832_c3,comp69268_c0,comp61298_c0,comp58059_c0,comp50894_c0,comp65795_c0,comp46249_c0,comp66324_c0,comp64791_c0,comp61553_c0,comp858741_c0,comp66435_c0,comp23317_c0,comp51862_c0,comp68930_c1,comp3186_c0,comp58363_c0,comp56865_c0,comp437821_c0,comp55…
GO:0008150	Biological Process	GO:0008152	metabolic process	GO:0044237	cellular metabolic process	GO:0034754	cellular hormone metabolic process	104	comp75626_c0,comp3385_c0,comp54406_c0,comp15477_c0,comp28571_c0,comp61794_c0,comp40425_c1,comp60537_c0,comp53936_c0,comp67185_c0,comp60862_c0,comp67541_c0,comp598284_c0,comp50028_c0,comp53225_c1,comp52791_c1,comp3186_c0,comp67799_c0,comp67009_c0,comp53948_c0,comp263597_c0,comp58363_c0,comp19989_c0,comp57168_c0,comp64579_c0,comp55153_c0,comp55856_c1,comp56496_c0,comp66324_c0,comp48965_c0,comp63062…
GO:0008150	Biological Process	GO:0008152	metabolic process	GO:0044237	cellular metabolic process	GO:0044249	cellular biosynthetic process	5455	comp57743_c0,comp67820_c0,comp68869_c0,comp1148671_c0,comp304074_c0,comp60677_c3,comp1125083_c0,comp56495_c0,comp53242_c1,comp60161_c0,comp1194330_c0,comp64818_c1,comp31118_c0,comp69014_c0,comp58158_c0,comp73120_c0,comp56903_c2,comp53087_c0,comp68176_c0,comp60210_c0,comp65662_c1,comp61200_c1,comp67206_c0,comp62007_c0,comp446918_c0,comp54393_c0,comp60673_c1,comp64759_c0,comp55387_c0,comp57565_c0,c…
GO:0008150	Biological Process	GO:0008152	metabolic process	GO:0044237	cellular metabolic process	GO:0006725	cellular aromatic compound metabolic process	5640	comp63187_c0
GO:0008150	Biological Process	GO:0008152	metabolic process	GO:0044237	cellular metabolic process	GO:0006805	xenobiotic metabolic process	49	comp68096_c0,comp67809_c0,comp67133_c1,comp66913_c0,comp62974_c0,comp64282_c0,comp51701_c0,comp69151_c0,comp66619_c0,comp1116240_c0,comp14291_c0,comp38526_c0,comp64877_c0,comp68277_c0
GO:0008150	Biological Process	GO:0008152	metabolic process	GO:0044237	cellular metabolic process	GO:0010191	mucilage metabolic process	4	comp41750_c0,comp1095867_c0,comp230172_c0,comp676697_c0,comp56567_c0,comp49856_c0,comp54539_c0,comp67330_c0,comp42502_c0,comp58368_c0,comp304074_c0,comp45514_c0,comp65184_c0,comp61861_c0,comp63483_c0,comp41911_c1,comp14251_c0,comp396334_c0,comp55936_c0,comp51480_c0,comp60367_c0,comp532760_c0,comp579962_c0,comp728916_c0,comp23380_c0,comp2152_c0,comp38893_c0,comp64814_c0,comp63929_c1,comp65154_c0,c…
GO:0008150	Biological Process	GO:0008152	metabolic process	GO:0044237	cellular metabolic process	GO:0017144	drug metabolic process	68	comp62315_c0,comp61348_c0,comp64275_c0,comp61992_c0,comp232447_c0,comp58116_c0,comp54871_c0,comp54362_c2,comp55376_c0,comp39210_c0,comp48290_c0,comp65297_c0,comp61125_c3,comp63981_c0,comp49672_c0,comp66148_c0,comp52772_c0,comp68138_c0,comp69217_c0,comp64090_c0,comp68043_c0,comp56497_c2,comp46778_c0,comp11332_c0,comp67292_c0,comp47752_c0,comp67547_c0,comp66554_c0,comp63220_c0,comp64268_c0,comp5202…
GO:0008150	Biological Process	GO:0008152	metabolic process	GO:0044237	cellular metabolic process	GO:0031325	positive regulation of cellular metabolic process	145	comp65733_c0,comp943033_c0,comp59136_c1,comp18719_c0,comp581146_c0,comp59608_c0,comp56933_c0,comp56533_c0,comp50468_c0,comp66967_c0,comp398773_c0,comp63156_c0,comp498866_c0,comp63655_c0,comp62284_c0,comp147420_c0,comp59579_c1,comp51415_c0,comp53928_c0,comp60444_c0,comp43290_c0,comp66375_c1,comp61136_c2,comp43696_c0,comp34083_c0,comp59328_c0,comp508495_c0,comp67040_c0,comp59002_c0,comp50952_c0,com…
GO:0008150	Biological Process	GO:0008152	metabolic process	GO:0044237	cellular metabolic process	GO:0042180	cellular ketone metabolic process	114	comp155060_c0,comp526529_c0,comp57876_c0,comp61928_c0,comp40860_c0,comp688475_c0,comp55919_c0,comp53088_c1,comp57462_c0,comp854009_c0,comp49165_c0,comp32203_c0,comp52448_c0,comp63666_c0,comp57497_c0,comp52871_c0,comp45418_c0,comp258882_c0,comp51870_c0,comp53106_c0,comp207858_c0,comp9429_c0,comp58369_c0,comp62382_c0,comp64972_c1,comp56629_c0,comp54291_c0,comp48465_c0,comp63074_c0,comp319014_c0,com…
GO:0008150	Biological Process	GO:0008152	metabolic process	GO:0044237	cellular metabolic process	GO:0044260	cellular macromolecule metabolic process	7316	comp11825_c0,comp61480_c0,comp533878_c0
GO:0008150	Biological Process	GO:0008152	metabolic process	GO:0044237	cellular metabolic process	GO:0052314	phytoalexin metabolic process	1	comp67319_c1,comp44703_c0,comp68679_c1,comp62189_c1,comp61702_c0,comp67931_c0,comp495391_c0,comp45418_c0,comp53799_c0,comp53106_c0,comp14028_c0,comp848749_c0,comp3381_c0,comp52762_c0,comp68294_c0,comp65236_c0,comp64580_c0,comp68685_c1,comp48465_c0,comp23516_c0,comp319014_c0,comp68871_c2,comp32203_c1,comp50760_c0,comp66870_c0,comp61374_c0,comp42917_c0,comp54362_c0,comp485101_c0,comp63356_c0,comp43…
GO:0008150	Biological Process	GO:0008152	metabolic process	GO:0044237	cellular metabolic process	GO:0046483	heterocycle metabolic process	5676	comp63094_c0,comp38980_c0,comp61090_c0,comp68770_c0,comp64689_c0,comp63238_c0,comp46403_c0,comp59914_c0,comp18039_c0,comp54424_c0,comp403935_c0,comp66320_c0,comp797139_c0,comp57694_c0,comp61776_c0,comp67850_c0,comp449385_c0,comp68730_c0,comp60894_c0,comp437024_c0,comp68094_c0,comp60167_c0,comp270072_c0,comp38182_c0,comp56535_c0,comp68997_c0,comp55310_c0,comp681316_c0,comp68505_c0,comp63198_c1,com…
GO:0008150	Biological Process	GO:0008152	metabolic process	GO:0044237	cellular metabolic process	GO:0006091	generation of precursor metabolites and energy	650	comp856383_c0,comp4416_c0,comp767581_c0,comp59499_c0,comp48290_c0,comp50791_c0,comp179502_c0
GO:0008150	Biological Process	GO:0008152	metabolic process	GO:0044237	cellular metabolic process	GO:0006081	cellular aldehyde metabolic process	75	comp60055_c0,comp50922_c1,comp48713_c0,comp60043_c0,comp61241_c0,comp53722_c1,comp43055_c0,comp59944_c1,comp66386_c0,comp49512_c0,comp51691_c0,comp52781_c0,comp54391_c0,comp50446_c0,comp62369_c0,comp57274_c0,comp42810_c0,comp57174_c0,comp31896_c0,comp64017_c0,comp42816_c1,comp68456_c0,comp3799_c0,comp61993_c0,comp42821_c0,comp65909_c1,comp52184_c2,comp64119_c0,comp52492_c0,comp57739_c0,comp69050_…
GO:0008150	Biological Process	GO:0008152	metabolic process	GO:0044237	cellular metabolic process	GO:0035383	thioester metabolic process	17	comp227801_c0,comp10663_c0,comp65800_c0,comp55233_c0,comp53355_c0,comp57145_c1,comp388105_c0,comp42447_c0,comp67116_c0,comp661915_c0,comp65726_c0,comp67267_c0,comp387999_c0,comp67606_c0,comp57857_c0,comp37976_c0,comp67370_c0,comp325516_c0,comp45954_c0,comp68458_c0,comp326449_c0,comp1218_c0,comp45127_c0,comp53299_c0,comp2152_c0,comp56367_c0,comp69201_c0,comp57514_c0,comp64859_c0,comp49512_c0,comp6…
GO:0008150	Biological Process	GO:0008152	metabolic process	GO:0044237	cellular metabolic process	GO:0034641	cellular nitrogen compound metabolic process	5734	comp61515_c0,comp274327_c0,comp64699_c0,comp65263_c0,comp52298_c0,comp51419_c0,comp59806_c0,comp227801_c0,comp797829_c0,comp30586_c1,comp52544_c0,comp677158_c0,comp68895_c1,comp58818_c0,comp30132_c0,comp49509_c0,comp61214_c0,comp63914_c0,comp64946_c0,comp62562_c2,comp62403_c0,comp55503_c0,comp59664_c0,comp48628_c0,comp59423_c1,comp65531_c0,comp61851_c0,comp55438_c0,comp57781_c1,comp53484_c0,comp4…
GO:0008150	Biological Process	GO:0008152	metabolic process	GO:0044237	cellular metabolic process	GO:0044262	cellular carbohydrate metabolic process	665
GO:0008150	Biological Process	GO:0008152	metabolic process	GO:0044237	cellular metabolic process	GO:0043449	cellular alkene metabolic process	6	comp63199_c0,comp41747_c0,comp48290_c0,comp65880_c0,comp66112_c0,comp61238_c1,comp59719_c0,comp66443_c0,comp56310_c0,comp333078_c0,comp56822_c0,comp63450_c0,comp59182_c0,comp160379_c0,comp55846_c0,comp47103_c0,comp4416_c0,comp66938_c0,comp64792_c0,comp63908_c0,comp65376_c0,comp53691_c0,comp434218_c0,comp58828_c0,comp51858_c0,comp65454_c0,comp62197_c0,comp68344_c0,comp63082_c0,comp55747_c0,comp537…
GO:0008150	Biological Process	GO:0008152	metabolic process	GO:0044237	cellular metabolic process	GO:0006413	translational initiation	104	comp870290_c0,comp416126_c0,comp50779_c0,comp53368_c0,comp64884_c0,comp61933_c0,comp39835_c0,comp50499_c0,comp67865_c1,comp50307_c0,comp57636_c1,comp56540_c0,comp57145_c1,comp68526_c0,comp66069_c2,comp36522_c0,comp68851_c1,comp60783_c0,comp60201_c1,comp28746_c0,comp53889_c0,comp63205_c0,comp67450_c1,comp67925_c0,comp56636_c0,comp52618_c0,comp36359_c0,comp488611_c0,comp53931_c0,comp58018_c0,comp65…
GO:0008150	Biological Process	GO:0008152	metabolic process	GO:0044237	cellular metabolic process	GO:0044255	cellular lipid metabolic process	990
GO:0008150	Biological Process	GO:0008152	metabolic process	GO:0044237	cellular metabolic process	GO:0031323	regulation of cellular metabolic process	2198
GO:0008150	Biological Process	GO:0008152	metabolic process	GO:0044237	cellular metabolic process	GO:0044248	cellular catabolic process	1194	comp63868_c0,comp26217_c0,comp43406_c0,comp224575_c0,comp46704_c1,comp572128_c0,comp319551_c0,comp58070_c0,comp402480_c0,comp864880_c0,comp425785_c0,comp63028_c0,comp31323_c0,comp697507_c0,comp67323_c0,comp40582_c0,comp64478_c2,comp48721_c0,comp58572_c0,comp67019_c0,comp33805_c0,comp68362_c0,comp692769_c0,comp854947_c0,comp65351_c0,comp280558_c0,comp494889_c0,comp65945_c0,comp68504_c2,comp69337_c…
GO:0008150	Biological Process	GO:0008152	metabolic process	GO:0044237	cellular metabolic process	GO:0006730	one-carbon metabolic process	5
GO:0008150	Biological Process	GO:0008152	metabolic process	GO:0071704	organic substance metabolic process	GO:0018904	ether metabolic process	30
GO:0008150	Biological Process	GO:0008152	metabolic process	GO:0071704	organic substance metabolic process	GO:0042197	halogenated hydrocarbon metabolic process	39	comp61730_c0,comp594018_c0,comp64641_c0,comp62266_c0,comp60141_c0,comp56957_c0,comp66843_c1,comp54048_c0,comp683328_c0,comp58347_c1,comp58921_c0,comp66435_c0,comp63640_c0,comp57181_c0,comp68810_c0,comp612463_c0,comp56611_c0,comp54681_c0,comp863821_c0,comp67519_c0,comp18316_c0,comp67390_c0,comp65808_c6,comp42541_c0,comp62137_c3,comp55632_c0,comp22613_c0,comp53635_c0,comp52140_c0,comp67012_c3,comp8…
GO:0008150	Biological Process	GO:0008152	metabolic process	GO:0071704	organic substance metabolic process	GO:1901135	carbohydrate derivative metabolic process	1506	comp65576_c0,comp68036_c0,comp58828_c0,comp42682_c0
GO:0008150	Biological Process	GO:0008152	metabolic process	GO:0071704	organic substance metabolic process	GO:1901576	organic substance biosynthetic process	5640	comp693265_c0,comp55165_c0,comp60378_c0,comp687358_c0,comp63738_c1,comp66387_c0,comp68344_c0,comp53723_c0,comp65238_c0,comp62197_c0,comp53691_c0,comp67996_c0,comp55823_c0,comp61984_c0,comp58828_c0,comp63481_c1,comp61567_c0,comp63908_c0,comp41973_c0,comp860781_c0,comp63450_c0,comp55898_c0,comp55395_c1,comp66112_c0,comp55914_c0,comp65880_c0,comp63199_c0,comp49800_c0,comp62114_c0,comp59806_c0,comp66…
GO:0008150	Biological Process	GO:0008152	metabolic process	GO:0071704	organic substance metabolic process	GO:0019296	coenzyme M metabolic process	5	comp50989_c0,comp67091_c0,comp63600_c0,comp1194330_c0,comp56077_c0,comp51459_c0,comp58119_c1,comp1175803_c0,comp56489_c0,comp15579_c0,comp54393_c0,comp63152_c0,comp65383_c0,comp56720_c0,comp62378_c0,comp58059_c0,comp63669_c0,comp67009_c0,comp3186_c0,comp50676_c0,comp1167663_c0,comp61553_c0,comp51862_c0,comp61384_c0,comp68690_c0,comp64573_c0,comp60206_c0,comp56867_c0,comp58434_c0,comp56725_c0,comp…
GO:0008150	Biological Process	GO:0008152	metabolic process	GO:0071704	organic substance metabolic process	GO:0030638	polyketide metabolic process	53	comp55283_c0,comp15236_c0,comp9228_c0,comp66978_c2,comp69287_c0,comp32467_c0,comp32415_c0,comp613173_c0,comp43314_c0,comp69175_c1,comp41069_c1,comp62049_c0,comp63280_c0,comp281316_c0,comp58842_c0,comp40010_c0,comp54047_c0,comp55102_c0,comp45835_c0,comp43587_c0,comp66014_c0,comp57475_c0,comp33805_c0,comp391881_c0,comp4461_c0,comp56625_c0,comp59393_c0,comp58442_c0,comp57581_c0,comp79835_c0,comp6683…
GO:0008150	Biological Process	GO:0008152	metabolic process	GO:0071704	organic substance metabolic process	GO:1901657	glycosyl compound metabolic process	807	comp64282_c0,comp68400_c0,comp61784_c0,comp60493_c0,comp66687_c0,comp63747_c0,comp53041_c0,comp58428_c0,comp44145_c0,comp64750_c0,comp66076_c0,comp641793_c0,comp34939_c0,comp58425_c1,comp59025_c0,comp35574_c0,comp1690_c0,comp8914_c0,comp67044_c0,comp67186_c1,comp502111_c0,comp68589_c0,comp62276_c0,comp57853_c1,comp53771_c0,comp67461_c1,comp467046_c0,comp68328_c0,comp67451_c0,comp58664_c0,comp5616…
GO:0008150	Biological Process	GO:0008152	metabolic process	GO:0071704	organic substance metabolic process	GO:0019637	organophosphate metabolic process	1285
GO:0008150	Biological Process	GO:0008152	metabolic process	GO:0071704	organic substance metabolic process	GO:0042180	cellular ketone metabolic process	114
GO:0008150	Biological Process	GO:0008152	metabolic process	GO:0071704	organic substance metabolic process	GO:1901615	organic hydroxy compound metabolic process	180	comp56340_c0
GO:0008150	Biological Process	GO:0008152	metabolic process	GO:0071704	organic substance metabolic process	GO:0009812	flavonoid metabolic process	17	comp68685_c1,comp55513_c0,comp75626_c0,comp64354_c0,comp60929_c0,comp67185_c0,comp60862_c0,comp50028_c0,comp301235_c0,comp598284_c0,comp62260_c1,comp53225_c1,comp55461_c0,comp897187_c0,comp33301_c0,comp55031_c0,comp57797_c0,comp57168_c0,comp25586_c0,comp62426_c0,comp67799_c0,comp63765_c0,comp64497_c0,comp61125_c1,comp65977_c0,comp48965_c0,comp600011_c0,comp52124_c0,comp52488_c0,comp58828_c0,comp4…
GO:0008150	Biological Process	GO:0008152	metabolic process	GO:0071704	organic substance metabolic process	GO:1901575	organic substance catabolic process	1338
GO:0008150	Biological Process	GO:0008152	metabolic process	GO:0071704	organic substance metabolic process	GO:0035383	thioester metabolic process	17
GO:0008150	Biological Process	GO:0008152	metabolic process	GO:0071704	organic substance metabolic process	GO:0006081	cellular aldehyde metabolic process	75	comp74590_c0,comp68541_c0,comp757556_c0,comp399689_c0,comp66526_c6,comp57482_c0,comp63804_c0,comp57323_c0,comp55909_c1,comp151857_c0,comp56985_c0,comp14184_c0,comp18002_c0,comp12408_c1,comp62156_c0,comp293926_c0,comp52979_c0,comp65689_c1,comp55101_c0,comp48865_c0,comp613173_c0,comp57898_c0,comp62189_c1,comp478737_c0,comp58051_c0,comp61638_c0,comp55102_c0,comp50363_c0,comp13910_c0,comp61241_c0,com…
GO:0008150	Biological Process	GO:0008152	metabolic process	GO:0071704	organic substance metabolic process	GO:0015977	carbon fixation	58	comp658621_c0,comp31616_c0,comp58292_c0,comp38182_c0,comp52431_c0,comp63865_c0,comp46677_c0,comp62505_c0,comp1961_c0,comp63388_c0,comp56102_c0,comp64055_c0,comp1317_c0,comp61090_c0,comp508495_c0,comp13645_c0,comp68783_c0,comp61488_c0,comp58902_c0,comp47700_c1,comp36311_c0,comp53530_c0,comp46677_c1,comp60175_c0,comp62197_c0,comp53233_c0,comp434539_c0,comp50159_c1,comp60086_c0,comp489232_c0,comp943…
GO:0008150	Biological Process	GO:0008152	metabolic process	GO:0071704	organic substance metabolic process	GO:0006082	organic acid metabolic process	1900	comp68596_c0,comp58915_c0,comp498866_c0,comp63156_c0,comp68548_c1,comp59582_c0,comp510087_c0,comp67799_c0,comp64796_c0,comp64546_c0,comp62621_c0,comp47842_c0,comp58145_c0,comp55272_c0,comp53135_c0,comp60804_c0,comp63820_c0
GO:0008150	Biological Process	GO:0008152	metabolic process	GO:0071704	organic substance metabolic process	GO:0043446	cellular alkane metabolic process	62	comp24652_c0,comp68555_c0,comp54845_c0,comp68624_c0,comp66349_c0,comp59757_c0,comp66655_c0,comp32782_c0,comp47811_c0,comp2744_c0,comp1115940_c0,comp54685_c0,comp64998_c0,comp61150_c1,comp65091_c1,comp59589_c0,comp39214_c0,comp53175_c0,comp60330_c0,comp68912_c0,comp69267_c0,comp64391_c0,comp56705_c0,comp67759_c0,comp68005_c0,comp63638_c0,comp51544_c0,comp57842_c0,comp55595_c0,comp463841_c0,comp325…
GO:0008150	Biological Process	GO:0008152	metabolic process	GO:0071704	organic substance metabolic process	GO:1901568	fatty acid derivative metabolic process	14
GO:0008150	Biological Process	GO:0008152	metabolic process	GO:0071704	organic substance metabolic process	GO:0006629	lipid metabolic process	1133
GO:0008150	Biological Process	GO:0008152	metabolic process	GO:0071704	organic substance metabolic process	GO:1900673	olefin metabolic process	22	comp60666_c0,comp54307_c0,comp64463_c0,comp57482_c0,comp56985_c0,comp63224_c1,comp51225_c0,comp68094_c1,comp63893_c1,comp12408_c1,comp62459_c0,comp14184_c0,comp63561_c0,comp38907_c0,comp47279_c0,comp59061_c0,comp15147_c0,comp64266_c0,comp64534_c0,comp59472_c0,comp57568_c1,comp60074_c0,comp57345_c2,comp61160_c0,comp66758_c0,comp48349_c0,comp66313_c0,comp67738_c0,comp67203_c0,comp492378_c0,comp6607…
GO:0008150	Biological Process	GO:0008152	metabolic process	GO:0071704	organic substance metabolic process	GO:1901564	organonitrogen compound metabolic process	3215	comp155060_c0,comp64857_c0,comp54602_c0,comp63187_c0,comp69240_c0,comp54690_c0
GO:0008150	Biological Process	GO:0008152	metabolic process	GO:0071704	organic substance metabolic process	GO:1901360	organic cyclic compound metabolic process	5848	comp66071_c0,comp58221_c0,comp52550_c0,comp438238_c0,comp55910_c1,comp60783_c0,comp61602_c0,comp47229_c0,comp39156_c0,comp67450_c1,comp355938_c0,comp62859_c0,comp50059_c0,comp593583_c0,comp63821_c2,comp61319_c0,comp55918_c1,comp56329_c0,comp64141_c0,comp62852_c0,comp500494_c0,comp66631_c0,comp57636_c1,comp575469_c0,comp67854_c0,comp323147_c0,comp64260_c0,comp54444_c0,comp33805_c0,comp67563_c0,com…
GO:0008150	Biological Process	GO:0008152	metabolic process	GO:0071704	organic substance metabolic process	GO:0043170	macromolecule metabolic process	8050	comp47291_c0,comp64686_c0,comp61399_c1,comp66441_c0,comp63129_c0,comp62331_c0,comp47543_c1,comp68122_c1,comp68431_c0,comp62977_c0,comp63454_c0,comp60175_c0,comp65251_c0,comp64536_c0,comp68645_c0,comp65058_c0,comp64085_c0,comp54922_c0,comp434218_c0,comp41477_c1,comp56007_c0,comp67374_c0,comp55632_c0,comp56574_c0,comp65784_c0,comp67581_c0,comp33447_c0,comp67285_c0,comp64433_c0,comp63699_c0,comp6557…
GO:0008150	Biological Process	GO:0008152	metabolic process	GO:0071704	organic substance metabolic process	GO:0005975	carbohydrate metabolic process	1192	comp56571_c0,comp60244_c0,comp50059_c0,comp59756_c0,comp67142_c0,comp69096_c0,comp330861_c0,comp67945_c0,comp68188_c0,comp930683_c0,comp52550_c0,comp44315_c0,comp318555_c0,comp64194_c0,comp575469_c0,comp68060_c0,comp63494_c0,comp42447_c0,comp51203_c0,comp32349_c0,comp903453_c0,comp63105_c0,comp63298_c0,comp63691_c0,comp63647_c0,comp65375_c1,comp54444_c0,comp69043_c0,comp38594_c0,comp55796_c0,comp…
GO:0008150	Biological Process	GO:0008152	metabolic process	GO:0071704	organic substance metabolic process	GO:0018942	organometal metabolic process	3	comp56789_c0,comp342908_c0,comp35574_c0,comp56567_c0,comp184954_c0,comp324916_c0,comp65284_c0,comp50613_c0,comp29014_c0,comp64282_c0,comp68724_c0,comp66170_c1,comp63020_c0,comp65623_c0,comp61246_c0,comp56128_c1,comp68385_c0,comp44749_c0,comp50473_c0,comp1000260_c0,comp5854_c0,comp60368_c0,comp67057_c0,comp50114_c0,comp34865_c0,comp411672_c0,comp67727_c0,comp54291_c0,comp60275_c0,comp60873_c0,comp…
GO:0008150	Biological Process	GO:0008152	metabolic process	GO:0009056	catabolic process	GO:0044712	single-organism catabolic process	210	comp61698_c1,comp59136_c1,comp52620_c0,comp58446_c0,comp63313_c0
GO:0008150	Biological Process	GO:0008152	metabolic process	GO:0009056	catabolic process	GO:0009894	regulation of catabolic process	192	comp64101_c0,comp67110_c1,comp42813_c0,comp47956_c0,comp41743_c0,comp59980_c0,comp31575_c0,comp64036_c0,comp55243_c0,comp11408_c0,comp52187_c0,comp50400_c0,comp712897_c0,comp62463_c0,comp51267_c0,comp869115_c0,comp60509_c0,comp63593_c0,comp55659_c0,comp53507_c0,comp68290_c0,comp63593_c1,comp61770_c0,comp63915_c0,comp59699_c0,comp48284_c0,comp453617_c0,comp52011_c0,comp46089_c0,comp46855_c0
GO:0008150	Biological Process	GO:0008152	metabolic process	GO:0009056	catabolic process	GO:1901575	organic substance catabolic process	1338	comp58347_c1,comp54048_c0,comp683328_c0,comp56957_c0,comp66843_c1,comp60141_c0,comp62266_c0,comp594018_c0,comp61730_c0,comp42541_c0,comp62137_c3,comp18316_c0,comp67519_c0,comp65808_c6,comp67390_c0,comp54681_c0,comp56611_c0,comp57181_c0,comp66435_c0,comp63640_c0,comp30532_c0,comp51814_c0,comp56493_c0,comp67012_c3,comp52140_c0,comp22613_c0,comp55632_c0,comp10020_c0,comp67619_c0,comp65541_c0,comp630…
GO:0008150	Biological Process	GO:0008152	metabolic process	GO:0009056	catabolic process	GO:0044248	cellular catabolic process	1194	comp34793_c0,comp67000_c0,comp57538_c0,comp47686_c0,comp67470_c2,comp42798_c0,comp65880_c0,comp54871_c0,comp66213_c0,comp66443_c0,comp50342_c0,comp52457_c0,comp66455_c0,comp58423_c0,comp56187_c0,comp57307_c0,comp64791_c0,comp60486_c0,comp62157_c0,comp66435_c0,comp578667_c0,comp56865_c0,comp18055_c0,comp583926_c0,comp678487_c0,comp31616_c0,comp58050_c0,comp45803_c0,comp63387_c0,comp31404_c0,comp67…
GO:0008150	Biological Process	GO:0008152	metabolic process	GO:0009056	catabolic process	GO:0009896	positive regulation of catabolic process	64	comp52271_c0,comp64296_c2,comp62602_c1,comp67753_c0,comp44488_c0,comp60502_c0,comp58385_c0,comp494263_c0,comp45757_c0,comp50749_c0,comp612738_c0,comp62920_c0,comp64411_c0,comp11528_c0,comp41873_c0,comp607588_c0,comp65702_c0,comp1066_c0,comp54651_c0,comp52987_c0,comp68702_c2,comp40138_c0,comp67743_c0,comp57345_c0,comp1828_c0,comp625229_c0,comp46526_c0,comp67284_c1,comp62154_c0,comp58885_c3,comp585…
GO:0008150	Biological Process	GO:0008152	metabolic process	GO:0009056	catabolic process	GO:0009895	negative regulation of catabolic process	1
GO:0008150	Biological Process	GO:0008152	metabolic process	GO:0009056	catabolic process	GO:0046149	pigment catabolic process	35
GO:0008150	Biological Process	GO:0008152	metabolic process	GO:0042445	hormone metabolic process	GO:0009850	auxin metabolic process	7	comp293288_c0,comp55934_c0,comp63220_c0,comp69217_c0,comp64048_c1
GO:0008150	Biological Process	GO:0008152	metabolic process	GO:0042445	hormone metabolic process	GO:0016131	brassinosteroid metabolic process	3	comp61463_c0,comp63450_c0,comp62736_c0,comp62849_c0,comp62953_c0,comp52728_c0,comp860781_c0,comp52715_c0,comp58502_c0,comp56964_c0,comp63199_c0,comp67976_c0,comp62002_c0,comp65880_c0,comp65214_c0,comp63392_c0,comp57568_c1,comp66112_c0,comp55914_c0,comp55395_c1,comp54218_c0,comp46934_c0,comp65862_c0,comp59061_c0,comp51660_c0,comp53723_c0,comp68344_c0,comp44131_c0,comp67377_c0,comp65400_c0,comp5474…
GO:0008150	Biological Process	GO:0008152	metabolic process	GO:0042445	hormone metabolic process	GO:0042446	hormone biosynthetic process	8	comp60948_c0,comp63009_c0,comp422344_c0,comp65041_c0,comp61755_c0,comp64857_c0,comp64528_c0,comp65164_c0,comp68780_c0,comp51246_c0,comp63502_c0,comp47129_c0,comp52715_c0,comp56964_c0,comp47712_c1,comp68852_c0,comp57096_c0,comp58572_c0,comp60752_c1,comp65154_c0,comp280558_c0,comp59780_c0,comp33696_c0,comp46934_c0,comp63917_c0,comp11782_c0,comp64831_c0,comp42762_c0,comp64787_c0,comp65400_c0,comp603…
GO:0008150	Biological Process	GO:0008152	metabolic process	GO:0042445	hormone metabolic process	GO:0034754	cellular hormone metabolic process	104	comp56203_c0,comp391386_c0,comp60531_c0,comp54899_c0,comp48937_c0,comp61485_c0,comp109522_c0,comp66231_c1,comp59659_c1,comp63439_c0,comp60090_c0,comp56332_c0,comp567762_c0,comp65857_c0,comp57585_c0,comp577517_c0,comp30612_c0,comp56033_c0,comp447165_c0,comp69166_c0,comp53939_c0,comp67485_c0,comp403965_c0,comp67377_c0,comp25642_c0,comp65920_c0,comp31040_c0,comp760518_c0,comp2603_c0,comp65128_c0,com…
GO:0008150	Biological Process	GO:0008152	metabolic process	GO:0009893	positive regulation of metabolic process	GO:0009891	positive regulation of biosynthetic process	64	comp55283_c0,comp15236_c0,comp9228_c0,comp66978_c2,comp69287_c0,comp32467_c0,comp32415_c0,comp613173_c0,comp43314_c0,comp69175_c1,comp41069_c1,comp62049_c0,comp63280_c0,comp281316_c0,comp58842_c0,comp40010_c0,comp54047_c0,comp55102_c0,comp45835_c0,comp43587_c0,comp66014_c0,comp57475_c0,comp33805_c0,comp391881_c0,comp4461_c0,comp56625_c0,comp59393_c0,comp58442_c0,comp57581_c0,comp79835_c0,comp6683…
GO:0008150	Biological Process	GO:0008152	metabolic process	GO:0009893	positive regulation of metabolic process	GO:0009896	positive regulation of catabolic process	64	comp60090_c0,comp56332_c0,comp60845_c0,comp56675_c0,comp55109_c0,comp61638_c0,comp52728_c0,comp62953_c0,comp60289_c0,comp62002_c0,comp57568_c1,comp60871_c0,comp58566_c0,comp12016_c0,comp31617_c0,comp57581_c0,comp59659_c1,comp67377_c0,comp59061_c0,comp61207_c0,comp51660_c0,comp54921_c1,comp44131_c0,comp614319_c0,comp64895_c0,comp66821_c0,comp60402_c0,comp66225_c0,comp62570_c1,comp62625_c0,comp2002…
GO:0008150	Biological Process	GO:0008152	metabolic process	GO:0009893	positive regulation of metabolic process	GO:0031325	positive regulation of cellular metabolic process	145	comp63703_c0,comp49678_c0,comp58828_c0,comp570943_c0,comp52552_c0,comp9213_c0,comp43812_c0,comp67539_c0,comp44216_c0,comp599352_c0,comp65088_c1,comp57339_c0,comp32118_c0,comp69270_c0,comp38805_c0,comp55236_c0,comp52814_c0
GO:0008150	Biological Process	GO:0008152	metabolic process	GO:0009893	positive regulation of metabolic process	GO:0051173	positive regulation of nitrogen compound metabolic process	51	comp60980_c1,comp61372_c0,comp50966_c1,comp313341_c0,comp56574_c0,comp55632_c0,comp58033_c0,comp59521_c1,comp54259_c0,comp60920_c0,comp256651_c0,comp586090_c0,comp57474_c0,comp58321_c0,comp35415_c0,comp63650_c2,comp52182_c0,comp51382_c2,comp867905_c0,comp64983_c0,comp56885_c0,comp58836_c0,comp67866_c1,comp60393_c0,comp53457_c0,comp47291_c0,comp14804_c0,comp64686_c0,comp66417_c0,comp67598_c0,comp6…
GO:0008150	Biological Process	GO:0008152	metabolic process	GO:0009893	positive regulation of metabolic process	GO:0010604	positive regulation of macromolecule metabolic process	79	comp68596_c0,comp58915_c0,comp498866_c0,comp63156_c0,comp68548_c1,comp59582_c0,comp510087_c0,comp67799_c0,comp64796_c0,comp64546_c0,comp62621_c0,comp47842_c0,comp58145_c0,comp55272_c0,comp53135_c0,comp60804_c0,comp63820_c0
GO:0008150	Biological Process	GO:0008152	metabolic process	GO:0044710	single-organism metabolic process	GO:0006629	lipid metabolic process	1133	comp658621_c0,comp31616_c0,comp58292_c0,comp38182_c0,comp52431_c0,comp63865_c0,comp46677_c0,comp62505_c0,comp1961_c0,comp63388_c0,comp56102_c0,comp64055_c0,comp1317_c0,comp61090_c0,comp508495_c0,comp13645_c0,comp68783_c0,comp61488_c0,comp58902_c0,comp47700_c1,comp36311_c0,comp53530_c0,comp46677_c1,comp60175_c0,comp62197_c0,comp53233_c0,comp434539_c0,comp50159_c1,comp60086_c0,comp489232_c0,comp943…
GO:0008150	Biological Process	GO:0008152	metabolic process	GO:0044710	single-organism metabolic process	GO:0044711	single-organism biosynthetic process	946	comp62837_c0,comp69050_c0,comp53156_c0,comp50159_c1,comp44067_c0,comp1961_c1,comp50250_c0,comp865125_c0,comp36084_c0,comp931359_c0,comp20268_c0,comp42816_c1,comp52792_c0,comp58216_c0,comp54738_c0,comp51224_c0,comp53464_c0,comp49451_c0,comp53722_c0,comp68541_c0,comp68596_c0,comp58878_c2,comp63278_c0,comp68107_c0,comp385794_c0,comp56645_c0,comp68246_c0,comp61090_c0,comp64689_c0,comp64689_c1,comp531…
GO:0008150	Biological Process	GO:0008152	metabolic process	GO:0044710	single-organism metabolic process	GO:0044712	single-organism catabolic process	210	comp63094_c0,comp38980_c0,comp61090_c0,comp68770_c0,comp64689_c0,comp63238_c0,comp46403_c0,comp59914_c0,comp18039_c0,comp54424_c0,comp403935_c0,comp66320_c0,comp797139_c0,comp57694_c0,comp61776_c0,comp67850_c0,comp449385_c0,comp68730_c0,comp60894_c0,comp437024_c0,comp68094_c0,comp60167_c0,comp270072_c0,comp38182_c0,comp56535_c0,comp68997_c0,comp55310_c0,comp681316_c0,comp68505_c0,comp63198_c1,com…
GO:0008150	Biological Process	GO:0008152	metabolic process	GO:0044710	single-organism metabolic process	GO:1901568	fatty acid derivative metabolic process	14	comp67319_c1,comp44703_c0,comp68679_c1,comp62189_c1,comp61702_c0,comp67931_c0,comp495391_c0,comp45418_c0,comp53799_c0,comp53106_c0,comp14028_c0,comp848749_c0,comp3381_c0,comp52762_c0,comp68294_c0,comp65236_c0,comp64580_c0,comp68685_c1,comp48465_c0,comp23516_c0,comp319014_c0,comp68871_c2,comp32203_c1,comp50760_c0,comp66870_c0,comp61374_c0,comp42917_c0,comp54362_c0,comp485101_c0,comp63356_c0,comp43…
GO:0008150	Biological Process	GO:0008152	metabolic process	GO:0044710	single-organism metabolic process	GO:0055114	oxidation-reduction process	559	comp224624_c0,comp49159_c0,comp256581_c0,comp6820_c0,comp61017_c0,comp68466_c0,comp60245_c0,comp1417936_c0,comp64484_c0,comp47821_c1,comp61860_c0,comp66939_c0,comp49920_c0,comp887904_c0
GO:0008150	Biological Process	GO:0008152	metabolic process	GO:0044710	single-organism metabolic process	GO:0042440	pigment metabolic process	274	comp64132_c0,comp32635_c0,comp60888_c0,comp54577_c0,comp21088_c0,comp63664_c0,comp69166_c0,comp68568_c1,comp67377_c0,comp58911_c0,comp61319_c0,comp17491_c0,comp68548_c1,comp1492_c0,comp68874_c0,comp57522_c0,comp63930_c0,comp50401_c0,comp68539_c0,comp31617_c0,comp66231_c1,comp58152_c1,comp61485_c0,comp59225_c0,comp55347_c0,comp63439_c0,comp60090_c0,comp56611_c0,comp56332_c0,comp58773_c0,comp272989…
GO:0008150	Biological Process	GO:0008152	metabolic process	GO:0044710	single-organism metabolic process	GO:0042197	halogenated hydrocarbon metabolic process	39	comp63187_c0,comp69240_c0,comp61158_c0,comp63818_c0,comp827942_c0,comp579962_c0,comp54999_c0,comp64641_c0,comp54602_c0,comp53635_c0,comp57925_c0,comp63502_c0,comp863821_c0,comp54690_c0,comp62036_c0,comp11114_c0,comp68810_c0,comp612463_c0,comp52506_c0,comp155060_c0,comp64857_c0,comp58921_c0
GO:0008150	Biological Process	GO:0008152	metabolic process	GO:0044710	single-organism metabolic process	GO:0043446	cellular alkane metabolic process	62	comp279_c1,comp56033_c0,comp48021_c0,comp447165_c0,comp1141012_c0,comp5180_c0,comp62785_c3,comp53939_c0,comp67578_c1,comp66356_c0,comp57337_c0,comp55753_c1,comp60867_c0,comp47120_c0,comp62950_c0,comp65920_c0,comp63985_c1,comp51307_c0,comp65128_c0,comp2603_c0,comp58810_c0,comp57483_c0,comp391386_c0,comp63949_c0,comp26425_c0,comp54899_c0,comp50401_c0,comp62139_c0,comp29181_c0,comp13901_c0,comp48937…
GO:0008150	Biological Process	GO:0008152	metabolic process	GO:0044710	single-organism metabolic process	GO:0019748	secondary metabolic process	156
GO:0008150	Biological Process	GO:0008152	metabolic process	GO:0044710	single-organism metabolic process	GO:0015977	carbon fixation	58	comp11114_c0,comp67684_c0,comp64987_c0,comp65143_c1,comp66490_c0,comp867510_c0,comp33991_c0,comp66662_c0,comp54138_c0,comp447543_c0,comp42907_c0,comp605775_c0,comp499921_c0,comp51251_c0,comp57118_c0,comp58156_c0,comp15477_c1,comp56613_c0,comp32191_c0,comp506328_c0,comp885_c0,comp67334_c0,comp33853_c0,comp14674_c0,comp348708_c0,comp58468_c0,comp327125_c0,comp17343_c0,comp60571_c0,comp59645_c0,comp…
GO:0008150	Biological Process	GO:0008152	metabolic process	GO:0044710	single-organism metabolic process	GO:0006081	cellular aldehyde metabolic process	75
GO:0008150	Biological Process	GO:0008152	metabolic process	GO:0044710	single-organism metabolic process	GO:0006023	aminoglycan biosynthetic process	47
GO:0008150	Biological Process	GO:0008152	metabolic process	GO:0044710	single-organism metabolic process	GO:1901657	glycosyl compound metabolic process	807	comp50844_c1,comp790019_c0,comp52120_c0,comp66932_c0,comp531262_c0,comp59285_c0,comp48639_c0,comp58285_c0,comp33256_c0,comp43494_c0,comp615527_c0,comp67997_c0,comp54928_c0,comp15198_c0,comp67848_c0,comp50844_c0,comp594043_c0,comp55054_c0,comp60418_c0,comp63782_c0,comp58760_c0,comp47802_c0,comp68925_c0,comp68099_c0,comp65204_c0,comp61427_c0,comp10925_c0,comp1108796_c0,comp67014_c3,comp58486_c0,com…
GO:0008150	Biological Process	GO:0008152	metabolic process	GO:0044710	single-organism metabolic process	GO:0045730	respiratory burst	4
GO:0008150	Biological Process	GO:0008152	metabolic process	GO:0044710	single-organism metabolic process	GO:0019296	coenzyme M metabolic process	5
GO:0008150	Biological Process	GO:0008152	metabolic process	GO:0044710	single-organism metabolic process	GO:0044281	small molecule metabolic process	3419
GO:0008150	Biological Process	GO:0008152	metabolic process	GO:0009892	negative regulation of metabolic process	GO:0031324	negative regulation of cellular metabolic process	88	comp977059_c0,comp301652_c0,comp68622_c0,comp65742_c0,comp47312_c1,comp38774_c0,comp57452_c0,comp59286_c0,comp67890_c0,comp46100_c1,comp68532_c0,comp66809_c0,comp63388_c0,comp67186_c0,comp52929_c0,comp68907_c0,comp67531_c0,comp59667_c0,comp60688_c0,comp29933_c0,comp66230_c0,comp67321_c0,comp401814_c0,comp605775_c0,comp52117_c0,comp855665_c0,comp67434_c0,comp66131_c0,comp64848_c0,comp66490_c0,comp…
GO:0008150	Biological Process	GO:0008152	metabolic process	GO:0009892	negative regulation of metabolic process	GO:0009890	negative regulation of biosynthetic process	78	comp11825_c0,comp61480_c0,comp533878_c0
GO:0008150	Biological Process	GO:0008152	metabolic process	GO:0009892	negative regulation of metabolic process	GO:0010605	negative regulation of macromolecule metabolic process	103	comp59194_c0,comp64849_c0,comp63469_c0,comp44230_c0,comp60156_c0,comp56935_c0,comp67232_c0,comp60086_c0,comp65535_c0,comp29490_c0,comp67667_c0,comp59564_c0,comp65733_c0,comp55130_c0,comp68304_c0,comp60232_c0,comp62502_c0,comp1180205_c0,comp65162_c1,comp43693_c0,comp847837_c0,comp4416_c0,comp60698_c0,comp63031_c0,comp68929_c1,comp62891_c0,comp63716_c0,comp581547_c0,comp63981_c0,comp874797_c0,comp3…
GO:0008150	Biological Process	GO:0008152	metabolic process	GO:0009892	negative regulation of metabolic process	GO:0051172	negative regulation of nitrogen compound metabolic process	56	comp67392_c0,comp67620_c0,comp56169_c0,comp63980_c0,comp147420_c0,comp66140_c0,comp51459_c0,comp159618_c0,comp63600_c0,comp68464_c0,comp11076_c0,comp67832_c3,comp69268_c0,comp61298_c0,comp58059_c0,comp50894_c0,comp65795_c0,comp46249_c0,comp66324_c0,comp64791_c0,comp61553_c0,comp858741_c0,comp66435_c0,comp23317_c0,comp51862_c0,comp68930_c1,comp3186_c0,comp58363_c0,comp56865_c0,comp437821_c0,comp55…
GO:0008150	Biological Process	GO:0008152	metabolic process	GO:0009892	negative regulation of metabolic process	GO:0009895	negative regulation of catabolic process	1	comp60980_c1,comp61372_c0,comp50966_c1,comp313341_c0,comp56574_c0,comp55632_c0,comp58033_c0,comp59521_c1,comp54259_c0,comp60920_c0,comp256651_c0,comp586090_c0,comp57474_c0,comp58321_c0,comp35415_c0,comp63650_c2,comp52182_c0,comp51382_c2,comp867905_c0,comp64983_c0,comp56885_c0,comp58836_c0,comp67866_c1,comp60393_c0,comp53457_c0,comp47291_c0,comp14804_c0,comp64686_c0,comp66417_c0,comp67598_c0,comp6…
GO:0008150	Biological Process	GO:0008152	metabolic process	GO:0009058	biosynthetic process	GO:1901576	organic substance biosynthetic process	5640	comp56789_c0,comp342908_c0,comp35574_c0,comp56567_c0,comp184954_c0,comp324916_c0,comp65284_c0,comp50613_c0,comp29014_c0,comp64282_c0,comp68724_c0,comp66170_c1,comp63020_c0,comp65623_c0,comp61246_c0,comp56128_c1,comp68385_c0,comp44749_c0,comp50473_c0,comp1000260_c0,comp5854_c0,comp60368_c0,comp67057_c0,comp50114_c0,comp34865_c0,comp411672_c0,comp67727_c0,comp54291_c0,comp60275_c0,comp60873_c0,comp…
GO:0008150	Biological Process	GO:0008152	metabolic process	GO:0009058	biosynthetic process	GO:0009891	positive regulation of biosynthetic process	64	comp60847_c0,comp67054_c0,comp462158_c0,comp59235_c0,comp63549_c1,comp51813_c0,comp59469_c0,comp58469_c0,comp65175_c0,comp59835_c0,comp65176_c0,comp69090_c0,comp45092_c0,comp853637_c0,comp63786_c0,comp7951_c0,comp368942_c0,comp56128_c1,comp64756_c0,comp66688_c0,comp61246_c0,comp58032_c0,comp61965_c0,comp11246_c0,comp68004_c0,comp54577_c0,comp59777_c0,comp66170_c1,comp60332_c0,comp61234_c0,comp568…
GO:0008150	Biological Process	GO:0008152	metabolic process	GO:0009058	biosynthetic process	GO:0044711	single-organism biosynthetic process	946	comp56291_c0
GO:0008150	Biological Process	GO:0008152	metabolic process	GO:0009058	biosynthetic process	GO:0009890	negative regulation of biosynthetic process	78	comp64011_c0,comp57734_c0,comp55531_c0,comp60086_c0,comp433670_c0,comp63650_c2,comp67578_c1,comp65250_c1,comp64729_c0,comp64330_c0,comp64983_c0,comp60867_c0,comp64671_c0,comp66307_c0,comp58128_c0,comp147420_c0,comp63655_c0,comp67527_c0,comp59156_c0,comp59328_c0,comp52595_c0,comp60836_c0,comp54361_c0,comp62327_c0,comp50330_c0,comp67523_c1,comp848749_c0,comp49684_c0,comp57111_c0,comp53283_c0,comp55…
GO:0008150	Biological Process	GO:0008152	metabolic process	GO:0009058	biosynthetic process	GO:0009889	regulation of biosynthetic process	1756	comp856383_c0,comp4416_c0,comp767581_c0,comp59499_c0,comp48290_c0,comp50791_c0,comp179502_c0
GO:0008150	Biological Process	GO:0008152	metabolic process	GO:0009058	biosynthetic process	GO:0044249	cellular biosynthetic process	5455	comp47842_c0,comp65201_c0,comp64796_c0
GO:0008150	Biological Process	GO:0008152	metabolic process	GO:0009058	biosynthetic process	GO:0042446	hormone biosynthetic process	8	comp856383_c0,comp4416_c0,comp48290_c0,comp47842_c0,comp50791_c0,comp64796_c0,comp63299_c1,comp65201_c0
GO:0008150	Biological Process	GO:0008152	metabolic process	GO:0009058	biosynthetic process	GO:0046148	pigment biosynthetic process	234	comp63199_c0,comp41747_c0,comp48290_c0,comp65880_c0,comp66112_c0,comp61238_c1,comp59719_c0,comp66443_c0,comp56310_c0,comp333078_c0,comp56822_c0,comp63450_c0,comp59182_c0,comp160379_c0,comp55846_c0,comp47103_c0,comp4416_c0,comp66938_c0,comp64792_c0,comp63908_c0,comp65376_c0,comp53691_c0,comp434218_c0,comp58828_c0,comp51858_c0,comp65454_c0,comp62197_c0,comp68344_c0,comp63082_c0,comp55747_c0,comp537…
GO:0008150	Biological Process	GO:0008152	metabolic process	GO:0044238	primary metabolic process	GO:0006099	tricarboxylic acid cycle	44	comp55918_c1,comp1651_c0,comp51842_c0,comp593583_c0,comp65721_c0,comp9065_c0,comp66697_c0,comp52719_c0,comp65059_c3,comp47811_c0,comp227801_c0,comp43170_c0,comp67787_c0,comp391830_c0,comp56702_c0,comp55996_c0,comp63224_c1,comp68526_c0,comp68400_c0,comp57739_c0,comp57152_c0,comp54064_c0,comp49766_c0,comp67153_c1,comp55784_c0,comp60729_c0,comp46151_c1,comp34059_c0,comp43046_c0,comp60206_c1,comp1138…
GO:0008150	Biological Process	GO:0008152	metabolic process	GO:0044238	primary metabolic process	GO:0006520	cellular amino acid metabolic process	1500	comp60847_c0,comp67054_c0,comp462158_c0,comp59235_c0,comp63549_c1,comp51813_c0,comp59469_c0,comp58469_c0,comp65175_c0,comp59835_c0,comp65176_c0,comp69090_c0,comp45092_c0,comp853637_c0,comp63786_c0,comp7951_c0,comp368942_c0,comp56128_c1,comp64756_c0,comp66688_c0,comp61246_c0,comp58032_c0,comp61965_c0,comp11246_c0,comp68004_c0,comp54577_c0,comp59777_c0,comp66170_c1,comp60332_c0,comp61234_c0,comp568…
GO:0008150	Biological Process	GO:0008152	metabolic process	GO:0044238	primary metabolic process	GO:0019538	protein metabolic process	4047	comp50989_c0,comp67091_c0,comp63600_c0,comp1194330_c0,comp56077_c0,comp51459_c0,comp58119_c1,comp1175803_c0,comp56489_c0,comp15579_c0,comp54393_c0,comp63152_c0,comp65383_c0,comp56720_c0,comp62378_c0,comp58059_c0,comp63669_c0,comp67009_c0,comp3186_c0,comp50676_c0,comp1167663_c0,comp61553_c0,comp51862_c0,comp61384_c0,comp68690_c0,comp64573_c0,comp60206_c0,comp56867_c0,comp58434_c0,comp56725_c0,comp…
GO:0008150	Biological Process	GO:0008152	metabolic process	GO:0044238	primary metabolic process	GO:0080090	regulation of primary metabolic process	2145	comp55157_c0,comp64783_c0,comp62854_c0,comp60206_c0,comp1138010_c0,comp60206_c1,comp43046_c0,comp69164_c0,comp50093_c0,comp56181_c0,comp63669_c0,comp34059_c0,comp210331_c0,comp67009_c0,comp67153_c1,comp60729_c0,comp46151_c1,comp49766_c0,comp68690_c0,comp61384_c0,comp54064_c0,comp52920_c0,comp57739_c0,comp54393_c0,comp51550_c0,comp68400_c0,comp68526_c0,comp56702_c0,comp55996_c0,comp59330_c0,comp67…
GO:0008150	Biological Process	GO:0008152	metabolic process	GO:0044238	primary metabolic process	GO:0006629	lipid metabolic process	1133	comp56181_c0,comp69164_c0,comp50093_c0,comp65537_c0,comp60206_c0,comp64993_c0,comp64783_c0,comp61384_c0,comp68690_c0,comp1167663_c0,comp50676_c0,comp63669_c0,comp67009_c0,comp210331_c0,comp65383_c0,comp56720_c0,comp59330_c0,comp62378_c0,comp54393_c0,comp63152_c0,comp51550_c0,comp56489_c0,comp68178_c0,comp52920_c0,comp15579_c0,comp65494_c1,comp67347_c0,comp64337_c0,comp38226_c0,comp1175803_c0,comp…
GO:0008150	Biological Process	GO:0008152	metabolic process	GO:0044238	primary metabolic process	GO:0005975	carbohydrate metabolic process	1192	comp64132_c0,comp32635_c0,comp60888_c0,comp54577_c0,comp21088_c0,comp63664_c0,comp69166_c0,comp68568_c1,comp67377_c0,comp58911_c0,comp61319_c0,comp17491_c0,comp68548_c1,comp1492_c0,comp68874_c0,comp57522_c0,comp63930_c0,comp50401_c0,comp68539_c0,comp31617_c0,comp66231_c1,comp58152_c1,comp61485_c0,comp59225_c0,comp55347_c0,comp63439_c0,comp60090_c0,comp56611_c0,comp56332_c0,comp58773_c0,comp272989…
GO:0008150	Biological Process	GO:0032502	developmental process	GO:0003006	developmental process involved in reproduction	GO:0048508	embryonic meristem development	2	comp718219_c0,comp55039_c0,comp66112_c0,comp48203_c1,comp302412_c0,comp59188_c1,comp55884_c0,comp66657_c0,comp66677_c0,comp39352_c0,comp58902_c0,comp66306_c0,comp57683_c0,comp68679_c1,comp66335_c0,comp320967_c0,comp23380_c0,comp44703_c0,comp61702_c0,comp66696_c0,comp54945_c0,comp63099_c0,comp55098_c0,comp65582_c0,comp52240_c0,comp55071_c0,comp792159_c0,comp224624_c0,comp51336_c0,comp63104_c0,comp…
GO:0008150	Biological Process	GO:0032502	developmental process	GO:0003006	developmental process involved in reproduction	GO:0010228	vegetative to reproductive phase transition of meristem	3	comp59194_c0,comp64849_c0,comp63469_c0,comp44230_c0,comp60156_c0,comp56935_c0,comp67232_c0,comp60086_c0,comp65535_c0,comp29490_c0,comp67667_c0,comp59564_c0,comp65733_c0,comp55130_c0,comp68304_c0,comp60232_c0,comp62502_c0,comp1180205_c0,comp65162_c1,comp43693_c0,comp847837_c0,comp4416_c0,comp60698_c0,comp63031_c0,comp68929_c1,comp62891_c0,comp63716_c0,comp581547_c0,comp63981_c0,comp874797_c0,comp3…
GO:0008150	Biological Process	GO:0032502	developmental process	GO:0003006	developmental process involved in reproduction	GO:0007281	germ cell development	8	comp224624_c0,comp49159_c0,comp256581_c0,comp6820_c0,comp61017_c0,comp68466_c0,comp60245_c0,comp1417936_c0,comp64484_c0,comp47821_c1,comp61860_c0,comp66939_c0,comp49920_c0,comp887904_c0
GO:0008150	Biological Process	GO:0032502	developmental process	GO:0003006	developmental process involved in reproduction	GO:0048653	anther development	4	comp65091_c2,comp41069_c1,comp281316_c0,comp63280_c0,comp140021_c0,comp32415_c0,comp67940_c0,comp65206_c0,comp68294_c0,comp60945_c0,comp54047_c0,comp56398_c0,comp42788_c0,comp59449_c0,comp56540_c0,comp216556_c0,comp58216_c0,comp58628_c0,comp61043_c0,comp29450_c0,comp55565_c0,comp69089_c0,comp64884_c0,comp434112_c0,comp67419_c0,comp431712_c0,comp66537_c1,comp65517_c0,comp54362_c3,comp639109_c0,com…
GO:0008150	Biological Process	GO:0032502	developmental process	GO:0003006	developmental process involved in reproduction	GO:0034293	sexual sporulation	2	comp62597_c0,comp59636_c0,comp53867_c1,comp55531_c0,comp52979_c0,comp67606_c0,comp68947_c0,comp66655_c0,comp47783_c0,comp15147_c0,comp64758_c0,comp65250_c1,comp64729_c0,comp68141_c0,comp61956_c0,comp55236_c0,comp57101_c0,comp67047_c4,comp63530_c0,comp61047_c0,comp67459_c0,comp57207_c0,comp40974_c0,comp54361_c0,comp65802_c0,comp65436_c0,comp63972_c1,comp66072_c0,comp64934_c0,comp68271_c0,comp61614…
GO:0008150	Biological Process	GO:0032502	developmental process	GO:0003006	developmental process involved in reproduction	GO:0048236	plant-type spore development	3	comp58347_c1,comp54048_c0,comp683328_c0,comp56957_c0,comp66843_c1,comp60141_c0,comp62266_c0,comp594018_c0,comp61730_c0,comp42541_c0,comp62137_c3,comp18316_c0,comp67519_c0,comp65808_c6,comp67390_c0,comp54681_c0,comp56611_c0,comp57181_c0,comp66435_c0,comp63640_c0,comp30532_c0,comp51814_c0,comp56493_c0,comp67012_c3,comp52140_c0,comp22613_c0,comp55632_c0,comp10020_c0,comp67619_c0,comp65541_c0,comp630…
GO:0008150	Biological Process	GO:0032502	developmental process	GO:0003006	developmental process involved in reproduction	GO:0010214	seed coat development	3	comp67319_c1,comp44703_c0,comp68679_c1,comp62189_c1,comp61702_c0,comp67931_c0,comp495391_c0,comp45418_c0,comp53799_c0,comp53106_c0,comp14028_c0,comp848749_c0,comp3381_c0,comp52762_c0,comp68294_c0,comp65236_c0,comp64580_c0,comp68685_c1,comp48465_c0,comp23516_c0,comp319014_c0,comp68871_c2,comp32203_c1,comp50760_c0,comp66870_c0,comp61374_c0,comp42917_c0,comp54362_c0,comp485101_c0,comp63356_c0,comp43…
GO:0008150	Biological Process	GO:0032502	developmental process	GO:0003006	developmental process involved in reproduction	GO:0048437	floral organ development	20	comp52087_c0,comp54999_c0,comp65676_c0,comp60367_c0,comp52782_c1,comp499557_c0,comp63604_c0,comp19143_c0,comp34837_c1,comp62115_c0,comp61861_c0,comp402480_c0,comp65862_c0,comp46934_c0,comp32026_c0,comp65184_c0,comp42502_c0,comp65400_c0,comp59806_c0,comp56567_c0,comp54748_c1,comp67323_c0,comp1095867_c0,comp49800_c0,comp41750_c0,comp62114_c0,comp65183_c0,comp67976_c0,comp54746_c0,comp56964_c0,comp6…
GO:0008150	Biological Process	GO:0032502	developmental process	GO:0003006	developmental process involved in reproduction	GO:0009793	embryo development ending in seed dormancy	5	comp62837_c0,comp69050_c0,comp53156_c0,comp50159_c1,comp44067_c0,comp1961_c1,comp50250_c0,comp865125_c0,comp36084_c0,comp931359_c0,comp20268_c0,comp42816_c1,comp52792_c0,comp58216_c0,comp54738_c0,comp51224_c0,comp53464_c0,comp49451_c0,comp53722_c0,comp68541_c0,comp68596_c0,comp58878_c2,comp63278_c0,comp68107_c0,comp385794_c0,comp56645_c0,comp68246_c0,comp61090_c0,comp64689_c0,comp64689_c1,comp531…
GO:0008150	Biological Process	GO:0032502	developmental process	GO:0003006	developmental process involved in reproduction	GO:0010162	seed dormancy process	2	comp658621_c0,comp31616_c0,comp58292_c0,comp38182_c0,comp52431_c0,comp63865_c0,comp46677_c0,comp62505_c0,comp1961_c0,comp63388_c0,comp56102_c0,comp64055_c0,comp1317_c0,comp61090_c0,comp508495_c0,comp13645_c0,comp68783_c0,comp61488_c0,comp58902_c0,comp47700_c1,comp36311_c0,comp53530_c0,comp46677_c1,comp60175_c0,comp62197_c0,comp53233_c0,comp434539_c0,comp50159_c1,comp60086_c0,comp489232_c0,comp943…
GO:0008150	Biological Process	GO:0032502	developmental process	GO:0003006	developmental process involved in reproduction	GO:0030703	eggshell formation	4	comp69267_c0,comp64556_c0,comp531502_c0,comp582850_c0,comp67181_c0,comp49515_c0,comp62899_c0,comp64750_c0,comp184310_c0,comp67439_c0,comp67292_c0,comp62486_c0,comp15198_c0,comp64046_c0,comp58458_c0,comp67239_c0,comp7110_c0,comp66340_c0,comp58750_c0,comp54905_c0,comp61918_c0,comp64744_c0,comp23369_c0,comp69267_c1,comp66213_c0,comp55509_c0,comp57813_c0,comp69062_c0,comp68678_c0,comp68770_c0,comp691…
GO:0008150	Biological Process	GO:0032502	developmental process	GO:0003006	developmental process involved in reproduction	GO:0045137	development of primary sexual characteristics	2	comp60948_c0,comp63009_c0,comp422344_c0,comp65041_c0,comp61755_c0,comp64857_c0,comp64528_c0,comp65164_c0,comp68780_c0,comp51246_c0,comp63502_c0,comp47129_c0,comp52715_c0,comp56964_c0,comp47712_c1,comp68852_c0,comp57096_c0,comp58572_c0,comp60752_c1,comp65154_c0,comp280558_c0,comp59780_c0,comp33696_c0,comp46934_c0,comp63917_c0,comp11782_c0,comp64831_c0,comp42762_c0,comp64787_c0,comp65400_c0,comp603…
GO:0008150	Biological Process	GO:0032502	developmental process	GO:0003006	developmental process involved in reproduction	GO:0048449	floral organ formation	3	comp61924_c0,comp2152_c0,comp446738_c0,comp65325_c0
GO:0008150	Biological Process	GO:0032502	developmental process	GO:0003006	developmental process involved in reproduction	GO:0030707	ovarian follicle cell development	4	comp293288_c0,comp55934_c0,comp63220_c0,comp69217_c0,comp64048_c1
GO:0008150	Biological Process	GO:0032502	developmental process	GO:0003006	developmental process involved in reproduction	GO:0048868	pollen tube development	12	comp58423_c0,comp63569_c0,comp744619_c0,comp19132_c0,comp592640_c0,comp13645_c0,comp65880_c0,comp47686_c0,comp53427_c0,comp57294_c0,comp62266_c0,comp65661_c2,comp57538_c0,comp55992_c1,comp67000_c0,comp63662_c0,comp58635_c0,comp55617_c0,comp66281_c2,comp31616_c0,comp63047_c0,comp678487_c0,comp498000_c0,comp46302_c0,comp61811_c0,comp53896_c2,comp56865_c0,comp66435_c0,comp578667_c0,comp62157_c0,comp…
GO:0008150	Biological Process	GO:0032502	developmental process	GO:0003006	developmental process involved in reproduction	GO:0007530	sex determination	1
GO:0008150	Biological Process	GO:0032502	developmental process	GO:0003006	developmental process involved in reproduction	GO:0048444	floral organ morphogenesis	3	comp227801_c0,comp10663_c0,comp65800_c0,comp55233_c0,comp53355_c0,comp57145_c1,comp388105_c0,comp42447_c0,comp67116_c0,comp661915_c0,comp65726_c0,comp67267_c0,comp387999_c0,comp67606_c0,comp57857_c0,comp37976_c0,comp67370_c0,comp325516_c0,comp45954_c0,comp68458_c0,comp326449_c0,comp1218_c0,comp45127_c0,comp53299_c0,comp2152_c0,comp56367_c0,comp69201_c0,comp57514_c0,comp64859_c0,comp49512_c0,comp6…
GO:0008150	Biological Process	GO:0032502	developmental process	GO:0003006	developmental process involved in reproduction	GO:0048515	spermatid differentiation	8	comp67606_c0,comp37976_c0,comp45954_c0,comp67370_c0,comp325516_c0,comp53355_c0,comp57145_c1,comp388105_c0,comp227801_c0,comp55233_c0,comp65800_c0,comp65726_c0,comp67267_c0,comp387999_c0,comp42447_c0,comp67116_c0,comp68032_c2,comp56894_c0,comp63753_c0,comp57604_c0,comp579643_c0,comp102533_c0,comp925223_c0,comp59235_c0,comp67976_c0,comp64960_c0,comp183150_c0,comp56367_c0,comp57514_c0,comp69201_c0,c…
GO:0008150	Biological Process	GO:0032502	developmental process	GO:0003006	developmental process involved in reproduction	GO:0048608	reproductive structure development	78	comp61418_c0,comp60613_c0,comp64131_c0,comp2152_c0,comp45127_c0,comp1218_c0,comp68458_c0,comp326449_c0,comp64859_c0,comp69201_c0,comp57514_c0,comp56367_c0,comp64960_c0,comp183150_c0,comp51600_c0,comp67976_c0,comp59235_c0,comp925223_c0,comp56881_c0,comp102533_c0,comp579643_c0,comp62577_c0,comp57604_c0,comp63753_c0,comp56894_c0,comp68032_c2,comp69343_c0,comp661915_c0,comp67116_c0,comp42447_c0,comp3…
GO:0008150	Biological Process	GO:0032502	developmental process	GO:0003006	developmental process involved in reproduction	GO:0048438	floral whorl development	16	comp2152_c0,comp68458_c0,comp326449_c0,comp53299_c0,comp45127_c0,comp69201_c0,comp57514_c0,comp64859_c0,comp37815_c0,comp704548_c0,comp44135_c0,comp61003_c1,comp64131_c0,comp52271_c0,comp57604_c0,comp61820_c0,comp51550_c1,comp384186_c0,comp579643_c0,comp434150_c0,comp68032_c2,comp62737_c0,comp55679_c0,comp65487_c0,comp64960_c0,comp59235_c0,comp67976_c0,comp10663_c0,comp65800_c0,comp49485_c0,comp5…
GO:0008150	Biological Process	GO:0032502	developmental process	GO:0003006	developmental process involved in reproduction	GO:0010227	floral organ abscission	2	comp56291_c0
GO:0008150	Biological Process	GO:0032502	developmental process	GO:0003006	developmental process involved in reproduction	GO:0007548	sex differentiation	12	comp52271_c0,comp64296_c2,comp62602_c1,comp67753_c0,comp44488_c0,comp60502_c0,comp58385_c0,comp494263_c0,comp45757_c0,comp50749_c0,comp612738_c0,comp62920_c0,comp64411_c0,comp11528_c0,comp41873_c0,comp607588_c0,comp65702_c0,comp1066_c0,comp54651_c0,comp52987_c0,comp68702_c2,comp40138_c0,comp67743_c0,comp57345_c0,comp1828_c0,comp625229_c0,comp46526_c0,comp67284_c1,comp62154_c0,comp58885_c3,comp585…
GO:0008150	Biological Process	GO:0032502	developmental process	GO:0003006	developmental process involved in reproduction	GO:0009860	pollen tube growth	3
GO:0008150	Biological Process	GO:0032502	developmental process	GO:0048869	cellular developmental process	GO:0030154	cell differentiation	104
GO:0008150	Biological Process	GO:0032502	developmental process	GO:0048869	cellular developmental process	GO:0048468	cell development	52	comp55918_c1,comp1651_c0,comp51842_c0,comp593583_c0,comp65721_c0,comp9065_c0,comp66697_c0,comp52719_c0,comp65059_c3,comp47811_c0,comp227801_c0,comp43170_c0,comp67787_c0,comp391830_c0,comp56702_c0,comp55996_c0,comp63224_c1,comp68526_c0,comp68400_c0,comp57739_c0,comp57152_c0,comp54064_c0,comp49766_c0,comp67153_c1,comp55784_c0,comp60729_c0,comp46151_c1,comp34059_c0,comp43046_c0,comp60206_c1,comp1138…
GO:0008150	Biological Process	GO:0032502	developmental process	GO:0048869	cellular developmental process	GO:0048469	cell maturation	20	comp718219_c0,comp55039_c0,comp66112_c0,comp48203_c1,comp302412_c0,comp59188_c1,comp55884_c0,comp66657_c0,comp66677_c0,comp39352_c0,comp58902_c0,comp66306_c0,comp57683_c0,comp68679_c1,comp66335_c0,comp320967_c0,comp23380_c0,comp44703_c0,comp61702_c0,comp66696_c0,comp54945_c0,comp63099_c0,comp55098_c0,comp65582_c0,comp52240_c0,comp55071_c0,comp792159_c0,comp224624_c0,comp51336_c0,comp63104_c0,comp…
GO:0008150	Biological Process	GO:0032502	developmental process	GO:0048869	cellular developmental process	GO:0048236	plant-type spore development	3	comp67606_c0,comp37976_c0,comp45954_c0,comp67370_c0,comp325516_c0,comp53355_c0,comp57145_c1,comp388105_c0,comp227801_c0,comp55233_c0,comp65800_c0,comp65726_c0,comp67267_c0,comp387999_c0,comp42447_c0,comp67116_c0,comp68032_c2,comp56894_c0,comp63753_c0,comp57604_c0,comp579643_c0,comp102533_c0,comp925223_c0,comp59235_c0,comp67976_c0,comp64960_c0,comp183150_c0,comp56367_c0,comp57514_c0,comp69201_c0,c…
GO:0008150	Biological Process	GO:0032502	developmental process	GO:0048869	cellular developmental process	GO:0032989	cellular component morphogenesis	87	comp57743_c0,comp67820_c0,comp68869_c0,comp1148671_c0,comp304074_c0,comp60677_c3,comp1125083_c0,comp56495_c0,comp53242_c1,comp60161_c0,comp1194330_c0,comp64818_c1,comp31118_c0,comp69014_c0,comp58158_c0,comp73120_c0,comp56903_c2,comp53087_c0,comp68176_c0,comp60210_c0,comp65662_c1,comp61200_c1,comp67206_c0,comp62007_c0,comp446918_c0,comp54393_c0,comp60673_c1,comp64759_c0,comp55387_c0,comp57565_c0,c…
GO:0008150	Biological Process	GO:0032502	developmental process	GO:0048869	cellular developmental process	GO:0045165	cell fate commitment	2	comp870290_c0,comp416126_c0,comp50779_c0,comp53368_c0,comp64884_c0,comp61933_c0,comp39835_c0,comp50499_c0,comp67865_c1,comp50307_c0,comp57636_c1,comp56540_c0,comp57145_c1,comp68526_c0,comp66069_c2,comp36522_c0,comp68851_c1,comp60783_c0,comp60201_c1,comp28746_c0,comp53889_c0,comp63205_c0,comp67450_c1,comp67925_c0,comp56636_c0,comp52618_c0,comp36359_c0,comp488611_c0,comp53931_c0,comp58018_c0,comp65…
GO:0008150	Biological Process	GO:0032502	developmental process	GO:0048869	cellular developmental process	GO:0010440	stomatal lineage progression	1
GO:0008150	Biological Process	GO:0032502	developmental process	GO:0022611	dormancy process	GO:0097438	exit from dormancy	1
GO:0008150	Biological Process	GO:0032502	developmental process	GO:0022611	dormancy process	GO:0010162	seed dormancy process	2	comp856383_c0,comp4416_c0,comp48290_c0,comp47842_c0,comp50791_c0,comp64796_c0,comp63299_c1,comp65201_c0
GO:0008150	Biological Process	GO:0032502	developmental process	GO:0010073	meristem maintenance	GO:0010074	maintenance of meristem identity	3	comp68813_c0,comp61080_c0,comp261496_c0,comp64232_c0,comp48092_c0,comp23386_c0,comp56567_c0,comp64478_c2,comp55535_c0,comp69276_c0,comp64999_c0,comp59278_c0,comp62211_c0,comp61965_c0,comp61061_c0,comp55337_c1,comp62250_c0,comp61214_c0,comp53088_c1,comp68385_c0,comp66200_c0,comp62976_c0,comp61861_c0,comp65299_c0,comp55688_c0,comp67015_c1,comp46909_c0,comp61289_c0,comp49512_c0,comp53021_c0,comp6687…
GO:0008150	Biological Process	GO:0032502	developmental process	GO:0010073	meristem maintenance	GO:0010022	meristem determinacy	1	comp52431_c0,comp66067_c0,comp658621_c0,comp571972_c0,comp1961_c0,comp63018_c2,comp59900_c0,comp57261_c0,comp48865_c0,comp63388_c0,comp441030_c0,comp63018_c0,comp1317_c0,comp61090_c0,comp68246_c0,comp64689_c0,comp56645_c0,comp37968_c0,comp53135_c0,comp64689_c1,comp50159_c0,comp11491_c0,comp38946_c0,comp975756_c0,comp68783_c0,comp53464_c0,comp58216_c0,comp54738_c0,comp49451_c0,comp58878_c2,comp632…
GO:0008150	Biological Process	GO:0032502	developmental process	GO:0010073	meristem maintenance	GO:0010075	regulation of meristem growth	2	comp60408_c0,comp13300_c0,comp59935_c0,comp69257_c1,comp54388_c1,comp57642_c0,comp52871_c0,comp59038_c0,comp498609_c0,comp59978_c0,comp61714_c0,comp61300_c0,comp68013_c1,comp53464_c0,comp52644_c1,comp58878_c2,comp66672_c0,comp33089_c0,comp64917_c0,comp55820_c1,comp59076_c0,comp55425_c1,comp58885_c3,comp26185_c0,comp48985_c1,comp603434_c0,comp392102_c0,comp42522_c0,comp42917_c0,comp52987_c0,comp32…
GO:0008150	Biological Process	GO:0032502	developmental process	GO:0051094	positive regulation of developmental process	GO:0048582	positive regulation of post-embryonic development	7	comp728455_c0,comp504491_c0,comp49040_c0,comp37469_c0,comp68532_c0,comp489684_c0,comp66259_c2,comp17253_c0,comp219639_c0,comp58679_c0,comp68338_c0,comp442049_c0,comp57804_c0,comp68203_c0,comp68985_c1,comp58438_c1,comp65458_c2,comp62586_c0,comp60272_c0,comp48999_c0,comp67890_c0,comp67701_c0,comp55935_c0,comp56651_c0,comp772274_c0,comp639505_c0,comp67366_c0,comp849861_c0,comp49375_c0,comp762889_c0,…
GO:0008150	Biological Process	GO:0032502	developmental process	GO:0051094	positive regulation of developmental process	GO:0043938	positive regulation of sporulation	3
GO:0008150	Biological Process	GO:0032502	developmental process	GO:0051094	positive regulation of developmental process	GO:0045597	positive regulation of cell differentiation	3	comp50016_c0,comp59681_c0,comp510813_c0,comp41526_c1,comp530670_c0,comp67433_c0,comp67760_c0,comp67474_c1,comp55395_c1,comp66827_c0,comp38504_c0,comp62842_c0,comp695498_c0,comp51142_c0,comp65258_c0,comp52543_c0,comp54063_c0,comp689408_c0,comp68015_c0,comp61318_c0,comp45487_c0,comp12527_c0,comp1678_c1,comp56172_c2,comp54717_c0,comp47564_c0,comp68190_c0,comp64716_c0,comp37005_c0,comp497747_c0,comp6…
GO:0008150	Biological Process	GO:0032502	developmental process	GO:0051093	negative regulation of developmental process	GO:0048581	negative regulation of post-embryonic development	3
GO:0008150	Biological Process	GO:0032502	developmental process	GO:0051093	negative regulation of developmental process	GO:0045596	negative regulation of cell differentiation	3
GO:0008150	Biological Process	GO:0032502	developmental process	GO:0007275	multicellular organismal development	GO:0009790	embryo development	36	comp43014_c0,comp61003_c1,comp66919_c0,comp10712_c0,comp68995_c0,comp729887_c0,comp53837_c0,comp51580_c1,comp59838_c0,comp69352_c0,comp52578_c0,comp574717_c0,comp65236_c0,comp67620_c0,comp68869_c0,comp304074_c0,comp1125083_c0,comp53242_c1,comp51745_c0,comp60161_c0,comp69014_c0,comp58158_c0,comp56903_c2,comp348387_c0,comp465733_c0,comp60210_c0,comp61200_c1,comp446918_c0,comp55387_c0,comp64759_c0,c…
GO:0008150	Biological Process	GO:0032502	developmental process	GO:0007275	multicellular organismal development	GO:0048731	system development	173	comp64132_c0,comp32635_c0,comp60888_c0,comp54577_c0,comp21088_c0,comp63664_c0,comp69166_c0,comp68568_c1,comp67377_c0,comp58911_c0,comp61319_c0,comp17491_c0,comp68548_c1,comp1492_c0,comp68874_c0,comp57522_c0,comp63930_c0,comp50401_c0,comp68539_c0,comp31617_c0,comp66231_c1,comp58152_c1,comp61485_c0,comp59225_c0,comp55347_c0,comp63439_c0,comp60090_c0,comp56611_c0,comp56332_c0,comp58773_c0,comp272989…
GO:0008150	Biological Process	GO:0032502	developmental process	GO:0007275	multicellular organismal development	GO:0007389	pattern specification process	19	comp977059_c0,comp301652_c0,comp68622_c0,comp65742_c0,comp47312_c1,comp38774_c0,comp57452_c0,comp59286_c0,comp67890_c0,comp46100_c1,comp68532_c0,comp66809_c0,comp63388_c0,comp67186_c0,comp52929_c0,comp68907_c0,comp67531_c0,comp59667_c0,comp60688_c0,comp29933_c0,comp66230_c0,comp67321_c0,comp401814_c0,comp605775_c0,comp52117_c0,comp855665_c0,comp67434_c0,comp66131_c0,comp64848_c0,comp66490_c0,comp…
GO:0008150	Biological Process	GO:0032502	developmental process	GO:0007275	multicellular organismal development	GO:0048229	gametophyte development	34	comp55130_c0,comp58695_c0
GO:0008150	Biological Process	GO:0032502	developmental process	GO:0007275	multicellular organismal development	GO:0009791	post-embryonic development	126	comp65678_c0,comp47811_c0,comp57162_c0
GO:0008150	Biological Process	GO:0032502	developmental process	GO:0007275	multicellular organismal development	GO:0009838	abscission	4	comp51673_c0,comp4737_c0,comp324343_c0,comp44145_c0,comp45325_c0,comp172755_c0,comp64982_c0,comp62018_c1
GO:0008150	Biological Process	GO:0032502	developmental process	GO:0007275	multicellular organismal development	GO:0007349	cellularization	4	comp51100_c0,comp64069_c0,comp28988_c0,comp57151_c0
GO:0008150	Biological Process	GO:0032502	developmental process	GO:0007275	multicellular organismal development	GO:2000026	regulation of multicellular organismal development	35	comp50749_c0,comp49515_c0
GO:0008150	Biological Process	GO:0032502	developmental process	GO:0007275	multicellular organismal development	GO:0045137	development of primary sexual characteristics	2	comp57151_c0,comp64266_c0,comp63962_c2
GO:0008150	Biological Process	GO:0032502	developmental process	GO:0050793	regulation of developmental process	GO:2000026	regulation of multicellular organismal development	35	comp65576_c0,comp68036_c0,comp42682_c0
GO:0008150	Biological Process	GO:0032502	developmental process	GO:0050793	regulation of developmental process	GO:0022603	regulation of anatomical structure morphogenesis	13	comp51100_c0,comp64978_c1,comp473815_c0,comp69343_c0,comp38486_c0,comp57908_c0,comp65201_c0,comp277841_c0,comp64069_c0,comp58138_c1,comp66475_c0,comp63198_c3,comp57151_c0,comp28988_c0,comp569764_c0,comp66324_c0,comp63962_c2,comp43698_c0,comp74512_c0,comp66893_c0
GO:0008150	Biological Process	GO:0032502	developmental process	GO:0050793	regulation of developmental process	GO:0051094	positive regulation of developmental process	10	comp55130_c0,comp58695_c0,comp32118_c0,comp63187_c0,comp50318_c1
GO:0008150	Biological Process	GO:0032502	developmental process	GO:0050793	regulation of developmental process	GO:0051093	negative regulation of developmental process	8	comp63016_c1,comp68594_c5
GO:0008150	Biological Process	GO:0032502	developmental process	GO:0050793	regulation of developmental process	GO:0048638	regulation of developmental growth	9	comp679713_c0,comp62273_c0,comp304606_c0,comp56962_c0
GO:0008150	Biological Process	GO:0032502	developmental process	GO:0050793	regulation of developmental process	GO:0040034	regulation of development, heterochronic	1	comp62953_c0,comp66067_c0
GO:0008150	Biological Process	GO:0032502	developmental process	GO:0050793	regulation of developmental process	GO:0045595	regulation of cell differentiation	10	comp64978_c1,comp66475_c0,comp569764_c0
GO:0008150	Biological Process	GO:0032502	developmental process	GO:0050793	regulation of developmental process	GO:0043937	regulation of sporulation	4	comp304606_c0,comp56962_c0,comp679713_c0,comp62273_c0
GO:0008150	Biological Process	GO:0032502	developmental process	GO:0007389	pattern specification process	GO:0065001	specification of axis polarity	2	comp60514_c1,comp57692_c0,comp440857_c0,comp66893_c0,comp62404_c0,comp629276_c0,comp51081_c0,comp45107_c1,comp60945_c1,comp64538_c0,comp44064_c0,comp385100_c0
GO:0008150	Biological Process	GO:0032502	developmental process	GO:0007389	pattern specification process	GO:0009798	axis specification	2	comp68690_c0
GO:0008150	Biological Process	GO:0032502	developmental process	GO:0007389	pattern specification process	GO:0009799	specification of symmetry	2	comp66475_c0,comp64978_c1,comp569764_c0
GO:0008150	Biological Process	GO:0032502	developmental process	GO:0007389	pattern specification process	GO:0003002	regionalization	18	comp45325_c0,comp172755_c0,comp62018_c1,comp64982_c0,comp51673_c0,comp4737_c0,comp324343_c0,comp44145_c0
GO:0008150	Biological Process	GO:0032502	developmental process	GO:0044767	single-organism developmental process	GO:0048645	organ formation	5	comp67854_c0,comp51600_c0,comp56592_c0,comp54746_c0,comp55578_c0,comp68594_c5,comp59063_c0,comp65201_c0,comp69343_c0,comp729451_c0,comp569764_c0,comp68130_c0,comp65821_c0,comp28988_c0,comp56455_c0,comp58695_c0,comp66920_c3,comp65678_c0,comp65932_c0,comp62953_c0,comp57692_c0,comp42682_c0,comp57162_c0,comp60068_c0,comp68814_c0,comp60945_c1,comp57151_c0,comp66475_c0,comp65331_c0,comp53800_c0,comp499…
GO:0008150	Biological Process	GO:0032502	developmental process	GO:0044767	single-organism developmental process	GO:0030703	eggshell formation	4	comp63962_c2,comp43698_c0,comp66893_c0,comp66920_c3,comp569764_c0,comp28988_c0,comp57908_c0,comp65201_c0,comp69343_c0,comp63198_c3,comp57151_c0,comp277841_c0,comp64069_c0,comp51100_c0,comp57415_c0,comp60068_c0
GO:0008150	Biological Process	GO:0032502	developmental process	GO:0044767	single-organism developmental process	GO:0007349	cellularization	4	comp473815_c0,comp38486_c0
GO:0008150	Biological Process	GO:0032502	developmental process	GO:0044767	single-organism developmental process	GO:0048569	post-embryonic organ development	27	comp62953_c0,comp877530_c0,comp729451_c0,comp66067_c0,comp61788_c0,comp58468_c0,comp62108_c0,comp66100_c0,comp63740_c0,comp66462_c1,comp66936_c1,comp61738_c0
GO:0008150	Biological Process	GO:0032502	developmental process	GO:0044767	single-organism developmental process	GO:0048367	shoot system development	64	comp60945_c1,comp440857_c0,comp44064_c0
GO:0008150	Biological Process	GO:0032502	developmental process	GO:0044767	single-organism developmental process	GO:0009790	embryo development	36	comp65843_c0,comp61434_c1,comp66922_c0,comp67185_c2,comp60945_c1,comp68385_c0,comp179502_c0,comp44145_c0,comp63155_c0,comp51081_c0,comp57345_c1,comp64948_c1,comp66170_c1,comp323363_c0,comp58431_c0,comp5056_c0,comp50501_c0,comp61031_c1,comp56030_c0,comp61192_c0,comp60070_c0,comp64193_c0,comp172755_c0,comp679713_c0,comp62114_c0,comp64982_c0,comp26977_c0,comp63310_c1,comp67041_c1,comp44064_c0,comp46…
GO:0008150	Biological Process	GO:0032502	developmental process	GO:0044767	single-organism developmental process	GO:0001568	blood vessel development	2	comp60514_c1,comp57345_c0,comp299698_c0,comp69343_c0,comp440857_c0,comp65154_c0,comp62404_c0,comp63299_c1,comp47566_c1,comp44064_c0,comp60558_c1,comp42496_c0,comp385100_c0,comp62018_c1,comp50749_c0,comp68780_c0,comp66893_c0,comp67761_c0,comp45107_c1,comp304606_c0,comp56962_c0,comp4737_c0,comp58695_c0,comp28988_c0,comp64538_c0,comp51673_c0,comp767581_c0,comp54865_c0,comp58915_c0,comp68043_c0,comp5…
GO:0008150	Biological Process	GO:0032502	developmental process	GO:0044767	single-organism developmental process	GO:0010927	cellular component assembly involved in morphogenesis	11	comp60558_c0,comp767581_c0,comp58431_c0,comp54865_c0,comp58915_c0,comp56030_c0,comp68780_c0,comp67761_c0,comp60558_c1,comp179502_c0,comp47566_c1,comp63155_c0,comp67344_c0,comp57345_c1,comp51081_c0,comp57345_c0,comp68043_c0,comp299698_c0,comp65154_c0,comp57908_c0
GO:0008150	Biological Process	GO:0032502	developmental process	GO:0044767	single-organism developmental process	GO:0048589	developmental growth	50	comp57151_c0,comp64266_c0,comp63962_c2
GO:0008150	Biological Process	GO:0032502	developmental process	GO:0044767	single-organism developmental process	GO:0031099	regeneration	9	comp44064_c0,comp56959_c0,comp67296_c0,comp85607_c0,comp257123_c0,comp56578_c0,comp45966_c1,comp248371_c0,comp14688_c0,comp60514_c1,comp65154_c0,comp65201_c0,comp440857_c0,comp58673_c0,comp28988_c0,comp64682_c0,comp60089_c0,comp46534_c0,comp68258_c0,comp67666_c0,comp57585_c0,comp45107_c1,comp66365_c1,comp32727_c0,comp66922_c0,comp68623_c2,comp61739_c0,comp29445_c0,comp60945_c1,comp51081_c0,comp41…
GO:0008150	Biological Process	GO:0032502	developmental process	GO:0044767	single-organism developmental process	GO:0043934	sporulation	27	comp61434_c1,comp68690_c0
GO:0008150	Biological Process	GO:0032502	developmental process	GO:0044767	single-organism developmental process	GO:0010014	meristem initiation	1	comp60501_c1
GO:0008150	Biological Process	GO:0032502	developmental process	GO:0044767	single-organism developmental process	GO:0048468	cell development	52	comp63016_c1
GO:0008150	Biological Process	GO:0032502	developmental process	GO:0044767	single-organism developmental process	GO:0010092	specification of organ identity	2	comp63016_c1,comp68594_c5
GO:0008150	Biological Process	GO:0032502	developmental process	GO:0044767	single-organism developmental process	GO:0032989	cellular component morphogenesis	87	comp69343_c0,comp58695_c0,comp63299_c1
GO:0008150	Biological Process	GO:0032502	developmental process	GO:0044767	single-organism developmental process	GO:0048859	formation of anatomical boundary	1	comp58138_c1
GO:0008150	Biological Process	GO:0032502	developmental process	GO:0044767	single-organism developmental process	GO:0021700	developmental maturation	21	comp46086_c0,comp63299_c1
GO:0008150	Biological Process	GO:0032502	developmental process	GO:0044767	single-organism developmental process	GO:0048806	genitalia development	1	comp55578_c0,comp54891_c0,comp68814_c0,comp47811_c0,comp60873_c0,comp232055_c0,comp50318_c1
GO:0008150	Biological Process	GO:0032502	developmental process	GO:0044767	single-organism developmental process	GO:0048532	anatomical structure arrangement	4	comp67041_c1,comp61031_c1,comp361656_c0
GO:0008150	Biological Process	GO:0032502	developmental process	GO:0044767	single-organism developmental process	GO:0061061	muscle structure development	3	comp67041_c1,comp61031_c1,comp361656_c0
GO:0008150	Biological Process	GO:0032502	developmental process	GO:0044767	single-organism developmental process	GO:0010053	root epidermal cell differentiation	21	comp51500_c0,comp68594_c5,comp64978_c1
GO:0008150	Biological Process	GO:0032502	developmental process	GO:0044767	single-organism developmental process	GO:0048534	hematopoietic or lymphoid organ development	3	comp69343_c0,comp58695_c0,comp63299_c1
GO:0008150	Biological Process	GO:0032502	developmental process	GO:0044767	single-organism developmental process	GO:0007423	sensory organ development	1	comp50318_c1,comp32118_c0,comp43280_c0,comp51500_c0,comp342908_c0,comp64546_c0,comp49732_c0,comp56389_c0,comp68814_c0,comp60945_c1,comp53815_c0,comp55130_c0,comp67490_c0,comp63215_c0,comp53800_c0,comp69003_c0,comp323363_c0,comp65821_c0,comp58695_c0,comp31474_c0,comp61197_c0,comp66893_c0,comp913261_c0,comp65932_c0,comp55045_c0,comp61341_c0,comp63399_c0,comp56959_c0,comp51600_c0,comp54008_c0,comp63…
GO:0008150	Biological Process	GO:0032502	developmental process	GO:0044767	single-organism developmental process	GO:0010015	root morphogenesis	28	comp58695_c0,comp56455_c0,comp767581_c0,comp569764_c0,comp37342_c0,comp54865_c0,comp57162_c0,comp509489_c0,comp42682_c0,comp68780_c0,comp65932_c0,comp55578_c0,comp63988_c0,comp54746_c0,comp56592_c0,comp67854_c0,comp68506_c1,comp65201_c0,comp65154_c0,comp50186_c1,comp59063_c0,comp56030_c0,comp5056_c0,comp58431_c0,comp61941_c0,comp26746_c0,comp62114_c0,comp63944_c1,comp63155_c0,comp62553_c0,comp576…
GO:0008150	Biological Process	GO:0032502	developmental process	GO:0044767	single-organism developmental process	GO:0048514	blood vessel morphogenesis	2	comp61941_c0,comp64316_c0,comp63944_c1,comp57066_c0,comp54365_c0,comp64890_c0,comp54651_c0,comp64978_c1,comp61434_c1,comp64750_c0,comp62553_c0,comp55130_c0,comp62378_c0,comp59063_c0,comp277841_c0,comp63299_c1,comp58138_c1,comp66475_c0,comp57908_c0
GO:0008150	Biological Process	GO:0032502	developmental process	GO:0044767	single-organism developmental process	GO:0048653	anther development	4	comp64266_c0,comp64193_c0,comp67002_c3,comp63962_c2,comp49732_c0,comp63688_c0,comp65055_c0,comp58694_c0,comp66234_c0,comp58374_c0,comp64744_c0,comp64069_c0,comp58663_c0,comp67065_c0,comp57151_c0,comp488588_c0,comp323363_c0,comp63972_c0,comp29445_c0,comp68105_c0,comp63669_c0,comp61197_c0,comp64906_c0,comp69090_c0,comp65298_c0,comp490289_c0,comp69107_c0,comp66574_c0,comp434328_c0,comp66104_c0,comp2…
GO:0008150	Biological Process	GO:0032502	developmental process	GO:0044767	single-organism developmental process	GO:0097438	exit from dormancy	1	comp69323_c0,comp674800_c0,comp58116_c0,comp66318_c0,comp863934_c0,comp66324_c0,comp55045_c0,comp54891_c0,comp61197_c0,comp37489_c0,comp63669_c0,comp66893_c0,comp60501_c1,comp63072_c0,comp56291_c0,comp63043_c0,comp64978_c1,comp57415_c0,comp63399_c0,comp42688_c0,comp299698_c0,comp54008_c0,comp67474_c1,comp63187_c0,comp65469_c0,comp32118_c0,comp387925_c0,comp50374_c0,comp50318_c1,comp68036_c0,comp4…
GO:0008150	Biological Process	GO:0032502	developmental process	GO:0044767	single-organism developmental process	GO:0048598	embryonic morphogenesis	1	comp66324_c0,comp58138_c1,comp38486_c0,comp473815_c0
GO:0008150	Biological Process	GO:0032502	developmental process	GO:0044767	single-organism developmental process	GO:0009887	organ morphogenesis	15	comp58663_c0,comp66574_c0,comp66104_c0,comp64773_c0
GO:0008150	Biological Process	GO:0032502	developmental process	GO:0044767	single-organism developmental process	GO:0048438	floral whorl development	16	comp53815_c0,comp68814_c0,comp56389_c0,comp473815_c0,comp38486_c0,comp37069_c0,comp57908_c0,comp63215_c0,comp66307_c0,comp68404_c0,comp50318_c1,comp342908_c0,comp47811_c0,comp51500_c0,comp56986_c0,comp43280_c0,comp147420_c0,comp55578_c0,comp63072_c0,comp60873_c0,comp64978_c1,comp42688_c0,comp31206_c0,comp59125_c0,comp59466_c0,comp68594_c5,comp63187_c0,comp63299_c1,comp64316_c0,comp66457_c0,comp63…
GO:0008150	Biological Process	GO:0032502	developmental process	GO:0044767	single-organism developmental process	GO:0001525	angiogenesis	2	comp62953_c0,comp66067_c0
GO:0008150	Biological Process	GO:0032502	developmental process	GO:0044767	single-organism developmental process	GO:0048364	root development	36	comp53815_c0,comp68814_c0,comp56389_c0,comp473815_c0,comp38486_c0,comp37069_c0,comp57908_c0,comp63215_c0,comp66307_c0,comp68404_c0,comp50318_c1,comp342908_c0,comp47811_c0,comp51500_c0,comp56986_c0,comp43280_c0,comp147420_c0,comp55578_c0,comp63072_c0,comp60873_c0,comp64978_c1,comp42688_c0,comp31206_c0,comp59125_c0,comp59466_c0,comp68594_c5,comp63187_c0,comp63299_c1,comp64316_c0,comp66457_c0,comp63…
GO:0008150	Biological Process	GO:0032502	developmental process	GO:0044767	single-organism developmental process	GO:0007568	aging	7	comp56986_c0,comp440857_c0,comp37069_c0,comp61537_c1,comp44064_c0,comp67041_c1,comp67181_c0,comp257123_c0,comp67479_c0,comp68258_c0,comp60945_c1,comp61031_c1,comp361656_c0
GO:0008150	Biological Process	GO:0032502	developmental process	GO:0009561	megagametogenesis	GO:0009559	embryo sac central cell differentiation	4	comp54891_c0,comp47811_c0,comp232055_c0,comp55578_c0,comp61031_c1,comp361656_c0,comp60873_c0,comp68814_c0,comp50318_c1,comp67041_c1
GO:0008150	Biological Process	GO:0032502	developmental process	GO:0019827	stem cell maintenance	GO:0010074	maintenance of meristem identity	3	comp64978_c1,comp58695_c0,comp63299_c1,comp68594_c5,comp51500_c0,comp38486_c0,comp69343_c0,comp473815_c0
GO:0008150	Biological Process	GO:0032502	developmental process	GO:0048646	anatomical structure formation involved in morphogenesis	GO:0030703	eggshell formation	4	comp44064_c0,comp67479_c0,comp63072_c0,comp60945_c1,comp64316_c0,comp63299_c1,comp46086_c0,comp54891_c0,comp440857_c0
GO:0008150	Biological Process	GO:0032502	developmental process	GO:0048646	anatomical structure formation involved in morphogenesis	GO:0048645	organ formation	5	comp66457_c0
GO:0008150	Biological Process	GO:0032502	developmental process	GO:0048646	anatomical structure formation involved in morphogenesis	GO:0007349	cellularization	4	comp63299_c1,comp69343_c0,comp440857_c0,comp44064_c0,comp61537_c1,comp67041_c1,comp61031_c1,comp361656_c0,comp60945_c1,comp58695_c0
GO:0008150	Biological Process	GO:0032502	developmental process	GO:0048646	anatomical structure formation involved in morphogenesis	GO:0001525	angiogenesis	2	comp61537_c1,comp67041_c1,comp361656_c0,comp61031_c1
GO:0008150	Biological Process	GO:0032502	developmental process	GO:0048646	anatomical structure formation involved in morphogenesis	GO:0030435	sporulation resulting in formation of a cellular spore	6	comp58138_c1,comp64316_c0
GO:0008150	Biological Process	GO:0032502	developmental process	GO:0048646	anatomical structure formation involved in morphogenesis	GO:0010927	cellular component assembly involved in morphogenesis	11	comp58138_c1,comp64316_c0
GO:0008150	Biological Process	GO:0032502	developmental process	GO:0048646	anatomical structure formation involved in morphogenesis	GO:0048859	formation of anatomical boundary	1	comp57908_c0,comp64316_c0
GO:0008150	Biological Process	GO:0032502	developmental process	GO:0009653	anatomical structure morphogenesis	GO:0010016	shoot system morphogenesis	16	comp63944_c1,comp54365_c0,comp57066_c0,comp64316_c0,comp61941_c0,comp57908_c0,comp66475_c0,comp58138_c1,comp63299_c1,comp59063_c0,comp277841_c0,comp62378_c0,comp55130_c0,comp64750_c0,comp62553_c0,comp64978_c1,comp61434_c1,comp54651_c0
GO:0008150	Biological Process	GO:0032502	developmental process	GO:0009653	anatomical structure morphogenesis	GO:0010015	root morphogenesis	28	comp569764_c0,comp66475_c0,comp64978_c1,comp63944_c1,comp63072_c0
GO:0008150	Biological Process	GO:0032502	developmental process	GO:0009653	anatomical structure morphogenesis	GO:0022603	regulation of anatomical structure morphogenesis	13	comp679713_c0,comp62273_c0,comp304606_c0,comp56962_c0
GO:0008150	Biological Process	GO:0032502	developmental process	GO:0009653	anatomical structure morphogenesis	GO:0048514	blood vessel morphogenesis	2	comp58663_c0,comp66574_c0,comp66104_c0,comp64773_c0
GO:0008150	Biological Process	GO:0032502	developmental process	GO:0009653	anatomical structure morphogenesis	GO:0060560	developmental growth involved in morphogenesis	36	comp65201_c0,comp57908_c0,comp38486_c0,comp69343_c0,comp473815_c0,comp65372_c0,comp63198_c3,comp51081_c0,comp57151_c0,comp58138_c1,comp66475_c0,comp63187_c0,comp64069_c0,comp277841_c0,comp63072_c0,comp51100_c0,comp64978_c1,comp43698_c0,comp63962_c2,comp42682_c0,comp66893_c0,comp74512_c0,comp32118_c0,comp56455_c0,comp66324_c0,comp569764_c0,comp28988_c0
GO:0008150	Biological Process	GO:0032502	developmental process	GO:0009653	anatomical structure morphogenesis	GO:0048532	anatomical structure arrangement	4	comp66920_c3,comp56455_c0,comp28988_c0,comp569764_c0,comp48170_c0,comp55578_c0,comp56592_c0,comp51600_c0,comp67854_c0,comp58338_c0,comp69343_c0,comp65201_c0,comp63299_c1,comp66307_c0,comp59741_c0,comp68404_c0,comp66568_c0,comp47811_c0,comp74512_c0,comp57066_c0,comp62553_c0,comp60068_c0,comp68814_c0,comp69166_c0,comp473815_c0,comp57151_c0,comp66475_c0,comp65331_c0,comp58116_c0,comp66478_c2,comp546…
GO:0008150	Biological Process	GO:0032502	developmental process	GO:0009653	anatomical structure morphogenesis	GO:0048646	anatomical structure formation involved in morphogenesis	37	comp50318_c1,comp32118_c0,comp43280_c0,comp51500_c0,comp342908_c0,comp64546_c0,comp49732_c0,comp56389_c0,comp68814_c0,comp60945_c1,comp53815_c0,comp55130_c0,comp67490_c0,comp63215_c0,comp53800_c0,comp69003_c0,comp323363_c0,comp65821_c0,comp58695_c0,comp31474_c0,comp61197_c0,comp66893_c0,comp913261_c0,comp65932_c0,comp55045_c0,comp61341_c0,comp63399_c0,comp56959_c0,comp51600_c0,comp54008_c0,comp63…
GO:0008150	Biological Process	GO:0032502	developmental process	GO:0009653	anatomical structure morphogenesis	GO:0048598	embryonic morphogenesis	1	comp37069_c0,comp56986_c0
GO:0008150	Biological Process	GO:0032502	developmental process	GO:0009653	anatomical structure morphogenesis	GO:0009887	organ morphogenesis	15	comp65055_c0,comp66365_c1,comp62754_c0,comp41843_c1,comp66694_c0,comp61197_c0,comp59372_c0,comp29445_c0,comp61196_c0,comp68623_c2,comp57469_c0
GO:0008150	Biological Process	GO:0032502	developmental process	GO:0009653	anatomical structure morphogenesis	GO:0032989	cellular component morphogenesis	87	comp64538_c0,comp66502_c0,comp58915_c0,comp767581_c0,comp64316_c0,comp64497_c0,comp66893_c0,comp68780_c0,comp45107_c1,comp67761_c0,comp54370_c0,comp46086_c0,comp142381_c0,comp54891_c0,comp44064_c0,comp60558_c1,comp385100_c0,comp56959_c0,comp53510_c0,comp63072_c0,comp56181_c0,comp65023_c1,comp62404_c0,comp63299_c1,comp41835_c0,comp60514_c1,comp57345_c0,comp65201_c0,comp440857_c0,comp65154_c0,comp5…
GO:0008150	Biological Process	GO:0032502	developmental process	GO:0009653	anatomical structure morphogenesis	GO:0009886	post-embryonic morphogenesis	44	comp60026_c0,comp142381_c0,comp196833_c0,comp41835_c0,comp56323_c0,comp25494_c0,comp53510_c0,comp66502_c0,comp53768_c1
GO:0008150	Biological Process	GO:0032502	developmental process	GO:0009838	abscission	GO:0010227	floral organ abscission	2	comp54245_c0,comp53259_c0,comp68237_c0,comp59509_c3,comp58102_c0,comp50749_c0,comp61504_c0,comp798347_c0,comp63139_c0,comp56148_c0,comp361656_c0,comp61031_c1,comp68258_c0,comp57765_c0,comp44214_c0,comp20862_c0,comp61192_c0,comp67593_c1,comp529885_c0,comp62675_c0,comp67041_c1,comp49515_c0,comp61537_c1,comp68696_c1,comp57852_c0,comp56933_c1,comp63864_c0
GO:0008150	Biological Process	GO:0032502	developmental process	GO:0009791	post-embryonic development	GO:0048316	seed development	32	comp58695_c0
GO:0008150	Biological Process	GO:0032502	developmental process	GO:0009791	post-embryonic development	GO:0048581	negative regulation of post-embryonic development	3	comp60514_c1,comp57345_c0,comp299698_c0,comp69343_c0,comp440857_c0,comp65154_c0,comp62404_c0,comp63299_c1,comp47566_c1,comp44064_c0,comp60558_c1,comp42496_c0,comp385100_c0,comp62018_c1,comp50749_c0,comp68780_c0,comp66893_c0,comp67761_c0,comp45107_c1,comp304606_c0,comp56962_c0,comp4737_c0,comp58695_c0,comp28988_c0,comp64538_c0,comp51673_c0,comp767581_c0,comp54865_c0,comp58915_c0,comp68043_c0,comp5…
GO:0008150	Biological Process	GO:0032502	developmental process	GO:0009791	post-embryonic development	GO:0010374	stomatal complex development	6	comp64978_c1,comp66475_c0
GO:0008150	Biological Process	GO:0032502	developmental process	GO:0009791	post-embryonic development	GO:0048580	regulation of post-embryonic development	20	comp44064_c0,comp56959_c0,comp67296_c0,comp85607_c0,comp257123_c0,comp56578_c0,comp45966_c1,comp248371_c0,comp14688_c0,comp60514_c1,comp65154_c0,comp65201_c0,comp440857_c0,comp58673_c0,comp28988_c0,comp64682_c0,comp60089_c0,comp46534_c0,comp68258_c0,comp67666_c0,comp57585_c0,comp45107_c1,comp66365_c1,comp32727_c0,comp66922_c0,comp68623_c2,comp61739_c0,comp29445_c0,comp60945_c1,comp51081_c0,comp41…
GO:0008150	Biological Process	GO:0032502	developmental process	GO:0009791	post-embryonic development	GO:0009908	flower development	31	comp63944_c1
GO:0008150	Biological Process	GO:0032502	developmental process	GO:0009791	post-embryonic development	GO:0009640	photomorphogenesis	4	comp57345_c1,comp51081_c0,comp67344_c0,comp65154_c0,comp57908_c0,comp68043_c0,comp299698_c0,comp57345_c0,comp60558_c1,comp63155_c0,comp47566_c1,comp179502_c0,comp67761_c0,comp68780_c0,comp58915_c0,comp767581_c0,comp58431_c0,comp60558_c0,comp54865_c0,comp58374_c0,comp56030_c0
GO:0008150	Biological Process	GO:0032502	developmental process	GO:0009791	post-embryonic development	GO:0009886	post-embryonic morphogenesis	44	comp729451_c0
GO:0008150	Biological Process	GO:0032502	developmental process	GO:0009791	post-embryonic development	GO:0048528	post-embryonic root development	4	comp61941_c0,comp65730_c0,comp58695_c0,comp64316_c0
GO:0008150	Biological Process	GO:0032502	developmental process	GO:0009791	post-embryonic development	GO:0048582	positive regulation of post-embryonic development	7	comp37342_c0,comp66713_c1,comp35933_c0
GO:0008150	Biological Process	GO:0032502	developmental process	GO:0009791	post-embryonic development	GO:0002164	larval development	1	comp57908_c0,comp65154_c0,comp68043_c0,comp299698_c0,comp57345_c0,comp51081_c0,comp57345_c1,comp67344_c0,comp63155_c0,comp47566_c1,comp179502_c0,comp60558_c1,comp67761_c0,comp68780_c0,comp56030_c0,comp58915_c0,comp60558_c0,comp767581_c0,comp58431_c0,comp54865_c0,comp5056_c0
GO:0008150	Biological Process	GO:0032502	developmental process	GO:0009791	post-embryonic development	GO:0010228	vegetative to reproductive phase transition of meristem	3	comp399215_c0,comp250912_c0,comp273663_c0
GO:0008150	Biological Process	GO:0032502	developmental process	GO:0009791	post-embryonic development	GO:0090351	seedling development	9	comp37768_c0
GO:0008150	Biological Process	GO:0032502	developmental process	GO:0048856	anatomical structure development	GO:0061061	muscle structure development	3	comp60558_c0,comp767581_c0,comp58431_c0,comp54865_c0,comp58915_c0,comp5056_c0,comp58695_c0,comp56030_c0,comp67761_c0,comp710946_c0,comp68780_c0,comp42682_c0,comp62114_c0,comp46086_c0,comp60558_c1,comp179502_c0,comp47551_c0,comp47566_c1,comp63155_c0,comp51081_c0,comp57345_c1,comp67344_c0,comp57908_c0,comp65154_c0,comp57345_c0,comp65372_c0,comp299698_c0,comp68043_c0
GO:0008150	Biological Process	GO:0032502	developmental process	GO:0048856	anatomical structure development	GO:0048513	organ development	119	comp37069_c0,comp56986_c0
GO:0008150	Biological Process	GO:0032502	developmental process	GO:0048856	anatomical structure development	GO:0021510	spinal cord development	1	comp51100_c0,comp64069_c0,comp28988_c0,comp57151_c0
GO:0008150	Biological Process	GO:0032502	developmental process	GO:0048856	anatomical structure development	GO:0009555	pollen development	8	comp63016_c1
GO:0008150	Biological Process	GO:0032502	developmental process	GO:0048856	anatomical structure development	GO:0009888	tissue development	77	comp56959_c0
GO:0008150	Biological Process	GO:0032502	developmental process	GO:0048856	anatomical structure development	GO:0048438	floral whorl development	16	comp63072_c0,comp64978_c1,comp66568_c0,comp569764_c0,comp58338_c0,comp54651_c0,comp51600_c0,comp65201_c0,comp55045_c0,comp66475_c0,comp74512_c0,comp63944_c1,comp277841_c0,comp57066_c0,comp37768_c0
GO:0008150	Biological Process	GO:0032502	developmental process	GO:0048856	anatomical structure development	GO:0009653	anatomical structure morphogenesis	188	comp63962_c2,comp43698_c0,comp66893_c0,comp66920_c3,comp569764_c0,comp28988_c0,comp57908_c0,comp65201_c0,comp69343_c0,comp63198_c3,comp57151_c0,comp277841_c0,comp64069_c0,comp51100_c0,comp57415_c0,comp60068_c0
GO:0008150	Biological Process	GO:0032502	developmental process	GO:0048856	anatomical structure development	GO:0048608	reproductive structure development	78	comp37069_c0,comp56986_c0
GO:0008150	Biological Process	GO:0032502	developmental process	GO:0048856	anatomical structure development	GO:0010214	seed coat development	3	comp51600_c0,comp60558_c1,comp58338_c0,comp54651_c0,comp47566_c1,comp63187_c0,comp57345_c0,comp299698_c0,comp65154_c0,comp767581_c0,comp54865_c0,comp58915_c0,comp64907_c0,comp58695_c0,comp68780_c0,comp67761_c0,comp42682_c0,comp46086_c0,comp179502_c0,comp47551_c0,comp63155_c0,comp67344_c0,comp57345_c1,comp51081_c0,comp65372_c0,comp68043_c0,comp57908_c0,comp5056_c0,comp60558_c0,comp58431_c0,comp619…
GO:0008150	Biological Process	GO:0032502	developmental process	GO:0048856	anatomical structure development	GO:0031099	regeneration	9	comp63620_c0,comp50330_c0,comp66478_c2,comp48170_c0,comp59741_c0,comp69240_c0,comp54690_c0
GO:0008150	Biological Process	GO:0032502	developmental process	GO:0048856	anatomical structure development	GO:0048236	plant-type spore development	3	comp67065_c0,comp64906_c0,comp299698_c0,comp323363_c0
GO:0008150	Biological Process	GO:0032502	developmental process	GO:0048856	anatomical structure development	GO:0021517	ventral spinal cord development	1	comp69343_c0,comp58695_c0,comp63299_c1
GO:0008150	Biological Process	GO:0032502	developmental process	GO:0048856	anatomical structure development	GO:0048653	anther development	4	comp679713_c0,comp62273_c0,comp304606_c0,comp56962_c0
GO:0008150	Biological Process	GO:0032502	developmental process	GO:0048856	anatomical structure development	GO:0048468	cell development	52	comp569764_c0,comp66475_c0,comp64978_c1,comp63944_c1,comp63072_c0
GO:0008150	Biological Process	GO:0032502	developmental process	GO:0048856	anatomical structure development	GO:0009553	embryo sac development	15	comp58663_c0,comp66574_c0,comp66104_c0,comp64773_c0
GO:0008150	Biological Process	GO:0032502	developmental process	GO:0048856	anatomical structure development	GO:0048827	phyllome development	33	comp37069_c0,comp56986_c0
GO:0008150	Biological Process	GO:0032502	developmental process	GO:0048856	anatomical structure development	GO:0048868	pollen tube development	12	comp61537_c1,comp49515_c0,comp67041_c1,comp50749_c0,comp361656_c0,comp61031_c1
GO:0008150	Biological Process	GO:0032502	developmental process	GO:0048856	anatomical structure development	GO:0001568	blood vessel development	2	comp65055_c0,comp66365_c1,comp62754_c0,comp41843_c1,comp66694_c0,comp61197_c0,comp59372_c0,comp29445_c0,comp61196_c0,comp68623_c2,comp57469_c0
GO:0008150	Biological Process	GO:0032502	developmental process	GO:0048856	anatomical structure development	GO:0048731	system development	173	comp63944_c1
GO:0008150	Biological Process	GO:0032502	developmental process	GO:0048856	anatomical structure development	GO:0009790	embryo development	36	comp58116_c0,comp387925_c0,comp66568_c0,comp55045_c0,comp57066_c0,comp62553_c0,comp63072_c0,comp51600_c0,comp54651_c0,comp58338_c0,comp69166_c0,comp65201_c0,comp57908_c0,comp277841_c0,comp67490_c0,comp58138_c1
GO:0008150	Biological Process	GO:0051704	multi-organism process	GO:0044706	multi-multicellular organism process	GO:0033057	multicellular organismal reproductive behavior	18	comp60558_c0,comp767581_c0,comp58431_c0,comp54865_c0,comp58915_c0,comp5056_c0,comp58695_c0,comp56030_c0,comp67761_c0,comp710946_c0,comp68780_c0,comp42682_c0,comp62114_c0,comp46086_c0,comp60558_c1,comp179502_c0,comp47551_c0,comp47566_c1,comp63155_c0,comp51081_c0,comp57345_c1,comp67344_c0,comp57908_c0,comp65154_c0,comp57345_c0,comp65372_c0,comp299698_c0,comp68043_c0
GO:0008150	Biological Process	GO:0051704	multi-organism process	GO:0044706	multi-multicellular organism process	GO:0009856	pollination	66	comp56986_c0,comp440857_c0,comp37069_c0,comp61537_c1,comp44064_c0,comp67041_c1,comp67181_c0,comp257123_c0,comp67479_c0,comp68258_c0,comp60945_c1,comp61031_c1,comp361656_c0
GO:0008150	Biological Process	GO:0051704	multi-organism process	GO:0051825	adhesion to other organism involved in symbiotic interaction	GO:0044406	adhesion to host	17	comp37069_c0,comp56986_c0
GO:0008150	Biological Process	GO:0051704	multi-organism process	GO:0051705	multi-organism behavior	GO:0007617	mating behavior	17	comp66893_c0,comp68780_c0,comp67761_c0,comp45107_c1,comp54370_c0,comp64497_c0,comp64538_c0,comp58915_c0,comp767581_c0,comp60514_c1,comp57345_c0,comp65201_c0,comp440857_c0,comp65154_c0,comp65023_c1,comp62404_c0,comp56181_c0,comp44064_c0,comp60558_c1,comp385100_c0,comp56959_c0,comp629276_c0,comp56030_c0,comp60558_c0,comp58431_c0,comp68043_c0,comp37908_c0,comp67996_c0,comp67344_c0,comp57345_c1,comp5…
GO:0008150	Biological Process	GO:0051704	multi-organism process	GO:0051705	multi-organism behavior	GO:0035737	injection of substance in to other organism	3	comp61941_c0,comp65730_c0,comp58695_c0,comp64316_c0
GO:0008150	Biological Process	GO:0051704	multi-organism process	GO:0035821	modification of morphology or physiology of other organism	GO:0044364	disruption of cells of other organism	19	comp59372_c0,comp68623_c2,comp61537_c1,comp62273_c0,comp29445_c0,comp49515_c0,comp62754_c0,comp41843_c1,comp37069_c0,comp58663_c0,comp66475_c0,comp20862_c0,comp61192_c0,comp61031_c1,comp64773_c0,comp57469_c0,comp61196_c0,comp65055_c0,comp63944_c1,comp56986_c0,comp679713_c0,comp63072_c0,comp64978_c1,comp67041_c1,comp66104_c0,comp31742_c0,comp62675_c0,comp66694_c0,comp66574_c0,comp60072_c0,comp3046…
GO:0008150	Biological Process	GO:0051704	multi-organism process	GO:0035821	modification of morphology or physiology of other organism	GO:0051817	modification of morphology or physiology of other organism involved in symbiotic interaction	106	comp56959_c0
GO:0008150	Biological Process	GO:0051704	multi-organism process	GO:0035821	modification of morphology or physiology of other organism	GO:0044531	modulation of programmed cell death in other organism	4	comp63072_c0,comp64978_c1,comp66568_c0,comp569764_c0,comp58338_c0,comp54651_c0,comp51600_c0,comp65201_c0,comp55045_c0,comp66475_c0,comp74512_c0,comp63944_c1,comp277841_c0,comp57066_c0,comp37768_c0
GO:0008150	Biological Process	GO:0051704	multi-organism process	GO:0044766	multi-organism transport	GO:0051708	intracellular protein transport in other organism involved in symbiotic interaction	3	comp44064_c0,comp56959_c0,comp67296_c0,comp85607_c0,comp257123_c0,comp56578_c0,comp45966_c1,comp248371_c0,comp14688_c0,comp60514_c1,comp65154_c0,comp65201_c0,comp440857_c0,comp58673_c0,comp28988_c0,comp64682_c0,comp60089_c0,comp46534_c0,comp68258_c0,comp67666_c0,comp57585_c0,comp45107_c1,comp66365_c1,comp32727_c0,comp66922_c0,comp68623_c2,comp61739_c0,comp29445_c0,comp60945_c1,comp51081_c0,comp41…
GO:0008150	Biological Process	GO:0051704	multi-organism process	GO:0044766	multi-organism transport	GO:0075733	intracellular transport of viral material	4	comp31527_c0,comp62553_c0,comp54302_c0,comp68316_c2,comp57908_c0,comp69166_c0,comp65372_c0,comp68398_c0,comp67490_c0,comp66475_c0,comp58138_c1,comp69309_c0,comp387925_c0,comp49545_c0,comp34115_c0,comp45930_c0,comp739086_c0,comp63213_c0,comp51646_c0,comp74512_c0,comp66718_c0,comp20145_c0,comp63043_c0,comp64978_c1,comp323577_c0,comp56002_c1,comp40349_c0,comp65469_c0,comp67474_c1,comp63560_c0,comp65…
GO:0008150	Biological Process	GO:0051704	multi-organism process	GO:0043900	regulation of multi-organism process	GO:0050688	regulation of defense response to virus	2	comp473815_c0,comp38486_c0
GO:0008150	Biological Process	GO:0051704	multi-organism process	GO:0043900	regulation of multi-organism process	GO:0043902	positive regulation of multi-organism process	2	comp58695_c0,comp65821_c0,comp42682_c0,comp55045_c0,comp61197_c0,comp65932_c0,comp66893_c0,comp63399_c0,comp51600_c0,comp299698_c0,comp54008_c0,comp63187_c0,comp68594_c5,comp32118_c0,comp50318_c1,comp68555_c0,comp68036_c0,comp64546_c0,comp49732_c0,comp51500_c0,comp60945_c1,comp55130_c0,comp68814_c0,comp63016_c1,comp65576_c0,comp57908_c0,comp69003_c0,comp323363_c0,comp53800_c0,comp58828_c0,comp499…
GO:0008150	Biological Process	GO:0051704	multi-organism process	GO:0043900	regulation of multi-organism process	GO:0043903	regulation of symbiosis, encompassing mutualism through parasitism	14	comp51500_c0,comp68594_c5,comp64978_c1
GO:0008150	Biological Process	GO:0051704	multi-organism process	GO:0043900	regulation of multi-organism process	GO:0051709	regulation of killing of cells of other organism	2	comp60501_c1,comp62553_c0,comp58116_c0,comp387925_c0,comp69166_c0,comp67490_c0
GO:0008150	Biological Process	GO:0051704	multi-organism process	GO:0007618	mating	GO:0007617	mating behavior	17	comp54891_c0,comp57162_c0,comp232055_c0,comp47811_c0,comp51500_c0,comp147420_c0,comp66307_c0,comp68404_c0,comp50318_c1,comp63812_c0,comp57908_c0,comp38486_c0,comp42688_c0,comp473815_c0,comp68594_c5,comp63187_c0,comp55578_c0,comp64978_c1,comp68814_c0,comp60873_c0
GO:0008150	Biological Process	GO:0051704	multi-organism process	GO:0043902	positive regulation of multi-organism process	GO:0051712	positive regulation of killing of cells of other organism	2	comp60068_c0,comp68814_c0,comp57415_c0,comp64978_c1,comp55578_c0,comp63072_c0,comp51100_c0,comp64069_c0,comp277841_c0,comp63198_c3,comp57151_c0,comp66475_c0,comp58138_c1,comp69343_c0,comp473815_c0,comp42688_c0,comp65201_c0,comp57908_c0,comp38486_c0,comp28988_c0,comp66324_c0,comp50318_c1,comp569764_c0,comp68404_c0,comp66920_c3,comp56455_c0,comp66893_c0,comp74512_c0,comp63962_c2,comp54891_c0,comp43…
GO:0008150	Biological Process	GO:0051704	multi-organism process	GO:0044764	multi-organism cellular process	GO:0000746	conjugation	16	comp63301_c2,comp64978_c1,comp51500_c0,comp63812_c0
GO:0008150	Biological Process	GO:0051704	multi-organism process	GO:0044764	multi-organism cellular process	GO:0048874	homeostasis of number of cells in a free-living population	3	comp31527_c0,comp62553_c0,comp54302_c0,comp68316_c2,comp57908_c0,comp69166_c0,comp65372_c0,comp68398_c0,comp67490_c0,comp66475_c0,comp58138_c1,comp69309_c0,comp387925_c0,comp49545_c0,comp34115_c0,comp45930_c0,comp739086_c0,comp63213_c0,comp51646_c0,comp74512_c0,comp66718_c0,comp20145_c0,comp63043_c0,comp64978_c1,comp323577_c0,comp56002_c1,comp40349_c0,comp65469_c0,comp67474_c1,comp63560_c0,comp65…
GO:0008150	Biological Process	GO:0051704	multi-organism process	GO:0044764	multi-organism cellular process	GO:0016032	viral process	383	comp63187_c0,comp51081_c0,comp65372_c0,comp42682_c0
GO:0008150	Biological Process	GO:0051704	multi-organism process	GO:0044764	multi-organism cellular process	GO:0009292	genetic transfer	8	comp55578_c0,comp54891_c0,comp68814_c0,comp47811_c0,comp60873_c0,comp232055_c0,comp50318_c1
GO:0008150	Biological Process	GO:0051704	multi-organism process	GO:0044419	interspecies interaction between organisms	GO:0044403	symbiosis, encompassing mutualism through parasitism	559	comp729451_c0
GO:0008150	Biological Process	GO:0051704	multi-organism process	GO:0044419	interspecies interaction between organisms	GO:0051701	interaction with host	203	comp65678_c0,comp47811_c0,comp57162_c0
GO:0008150	Biological Process	GO:0051704	multi-organism process	GO:0051707	response to other organism	GO:0009620	response to fungus	24	comp147420_c0,comp68594_c5,comp232055_c0,comp63647_c0,comp57908_c0,comp68036_c0,comp60873_c0,comp66307_c0,comp43812_c0
GO:0008150	Biological Process	GO:0051704	multi-organism process	GO:0051707	response to other organism	GO:0009617	response to bacterium	107	comp37342_c0,comp66713_c1,comp35933_c0
GO:0008150	Biological Process	GO:0051704	multi-organism process	GO:0051707	response to other organism	GO:0002239	response to oomycetes	2	comp63299_c1,comp729451_c0,comp69343_c0,comp65201_c0,comp65154_c0,comp250912_c0,comp51600_c0,comp63988_c0,comp58338_c0,comp273663_c0,comp62953_c0,comp68780_c0,comp67761_c0,comp509489_c0,comp48170_c0,comp42682_c0,comp28988_c0,comp54865_c0,comp767581_c0,comp569764_c0,comp37342_c0,comp64316_c0,comp56455_c0,comp58695_c0,comp66475_c0,comp399215_c0,comp64390_c0,comp57345_c1,comp57151_c0,comp51081_c0,co…
GO:0008150	Biological Process	GO:0051704	multi-organism process	GO:0051707	response to other organism	GO:0009615	response to virus	30	comp913261_c0
GO:0008150	Biological Process	GO:0051704	multi-organism process	GO:0051707	response to other organism	GO:0009814	defense response, incompatible interaction	10	comp64266_c0,comp61197_c0,comp57151_c0,comp65055_c0,comp63962_c2,comp29445_c0,comp69090_c0,comp58374_c0
GO:0008150	Biological Process	GO:0051704	multi-organism process	GO:0051707	response to other organism	GO:0009608	response to symbiont	1	comp64890_c0,comp47551_c0,comp55130_c0,comp324343_c0,comp67344_c0,comp67490_c0,comp58138_c1,comp68043_c0,comp57908_c0,comp53768_c1,comp60558_c0,comp387925_c0,comp710946_c0,comp45325_c0,comp64305_c0,comp40996_c0,comp59546_c0,comp65911_c0,comp66338_c0,comp60558_c1,comp47566_c1,comp1573_c0,comp65730_c0,comp53510_c0,comp63072_c0,comp60501_c1,comp46202_c0,comp299698_c0,comp57345_c0,comp574498_c0,comp5…
GO:0008150	Biological Process	GO:0051704	multi-organism process	GO:0051707	response to other organism	GO:0075136	response to host	19	comp63962_c2,comp43698_c0,comp66893_c0,comp66920_c3,comp569764_c0,comp28988_c0,comp57908_c0,comp65201_c0,comp69343_c0,comp63198_c3,comp57151_c0,comp277841_c0,comp64069_c0,comp51100_c0,comp57415_c0,comp60068_c0
GO:0008150	Biological Process	GO:0051704	multi-organism process	GO:0051707	response to other organism	GO:0009625	response to insect	1	comp49026_c0,comp867833_c0,comp51646_c0,comp57920_c0,comp710946_c0,comp59546_c0,comp65055_c0,comp45930_c0,comp58138_c1,comp50022_c0,comp67344_c0,comp67996_c0,comp277841_c0,comp57908_c0,comp65372_c0,comp68043_c0,comp62273_c0,comp61537_c1,comp54302_c0,comp61197_c0,comp37489_c0,comp61341_c0,comp863934_c0,comp67119_c1,comp58915_c0,comp64538_c0,comp31474_c0,comp361656_c0,comp64497_c0,comp63685_c0,comp…
GO:0008150	Biological Process	GO:0051704	multi-organism process	GO:0051707	response to other organism	GO:0052173	response to defenses of other organism involved in symbiotic interaction	19	comp67854_c0,comp51600_c0,comp56592_c0,comp54746_c0,comp55578_c0,comp68594_c5,comp59063_c0,comp65201_c0,comp69343_c0,comp729451_c0,comp569764_c0,comp68130_c0,comp65821_c0,comp28988_c0,comp56455_c0,comp58695_c0,comp66920_c3,comp65678_c0,comp65932_c0,comp62953_c0,comp57692_c0,comp42682_c0,comp57162_c0,comp60068_c0,comp68814_c0,comp60945_c1,comp57151_c0,comp66475_c0,comp65331_c0,comp53800_c0,comp499…
GO:0008150	Biological Process	GO:0040007	growth	GO:0030447	filamentous growth	GO:0044182	filamentous growth of a population of unicellular organisms	2	comp65576_c0,comp68036_c0,comp42682_c0
GO:0008150	Biological Process	GO:0040007	growth	GO:0048589	developmental growth	GO:0060560	developmental growth involved in morphogenesis	36	comp60026_c0,comp142381_c0,comp196833_c0,comp41835_c0,comp56323_c0,comp25494_c0,comp53510_c0,comp66502_c0,comp53768_c1
GO:0008150	Biological Process	GO:0040007	growth	GO:0048589	developmental growth	GO:0080186	developmental vegetative growth	1	comp57151_c0,comp64266_c0,comp63962_c2
GO:0008150	Biological Process	GO:0040007	growth	GO:0048589	developmental growth	GO:0048588	developmental cell growth	25	comp913261_c0
GO:0008150	Biological Process	GO:0040007	growth	GO:0048589	developmental growth	GO:0048638	regulation of developmental growth	9	comp51100_c0,comp64069_c0,comp28988_c0,comp57151_c0
GO:0008150	Biological Process	GO:0040007	growth	GO:0048589	developmental growth	GO:0035266	meristem growth	5	comp60514_c1,comp57345_c0,comp299698_c0,comp69343_c0,comp440857_c0,comp65154_c0,comp62404_c0,comp63299_c1,comp47566_c1,comp44064_c0,comp60558_c1,comp42496_c0,comp385100_c0,comp62018_c1,comp50749_c0,comp68780_c0,comp66893_c0,comp67761_c0,comp45107_c1,comp304606_c0,comp56962_c0,comp4737_c0,comp58695_c0,comp28988_c0,comp64538_c0,comp51673_c0,comp767581_c0,comp54865_c0,comp58915_c0,comp68043_c0,comp5…
GO:0008150	Biological Process	GO:0040007	growth	GO:0016049	cell growth	GO:0001558	regulation of cell growth	4	comp66234_c0,comp64906_c0,comp299698_c0,comp488588_c0,comp323363_c0,comp67002_c3,comp66104_c0,comp63688_c0,comp63962_c2,comp63669_c0,comp58663_c0,comp64193_c0,comp66574_c0,comp57151_c0,comp67065_c0
GO:0008150	Biological Process	GO:0040007	growth	GO:0016049	cell growth	GO:0009826	unidimensional cell growth	18	comp57066_c0,comp63962_c2,comp43698_c0,comp50318_c1,comp66568_c0,comp59741_c0,comp32118_c0,comp277841_c0,comp64069_c0,comp69240_c0,comp57151_c0,comp63198_c3,comp57908_c0,comp60427_c0,comp51100_c0,comp66893_c0,comp54365_c0,comp60903_c2,comp48170_c0,comp55045_c0,comp54690_c0,comp28988_c0,comp569764_c0,comp66478_c2,comp63187_c0,comp69343_c0,comp65201_c0,comp50330_c0,comp51600_c0,comp54651_c0,comp583…
GO:0008150	Biological Process	GO:0040007	growth	GO:0016049	cell growth	GO:0048588	developmental cell growth	25	comp60514_c1,comp57692_c0,comp440857_c0,comp66893_c0,comp62404_c0,comp629276_c0,comp51081_c0,comp45107_c1,comp60945_c1,comp64538_c0,comp44064_c0,comp385100_c0
GO:0008150	Biological Process	GO:0040007	growth	GO:0035265	organ growth	GO:0046620	regulation of organ growth	1	comp37069_c0,comp56986_c0
GO:0008150	Biological Process	GO:0040007	growth	GO:0040008	regulation of growth	GO:0001558	regulation of cell growth	4	comp58695_c0,comp56455_c0,comp767581_c0,comp569764_c0,comp37342_c0,comp54865_c0,comp57162_c0,comp509489_c0,comp42682_c0,comp68780_c0,comp65932_c0,comp55578_c0,comp63988_c0,comp54746_c0,comp56592_c0,comp67854_c0,comp68506_c1,comp65201_c0,comp65154_c0,comp50186_c1,comp59063_c0,comp56030_c0,comp5056_c0,comp58431_c0,comp61941_c0,comp26746_c0,comp62114_c0,comp63944_c1,comp63155_c0,comp62553_c0,comp576…
GO:0008150	Biological Process	GO:0040007	growth	GO:0040008	regulation of growth	GO:0045927	positive regulation of growth	1	comp50318_c1,comp32118_c0,comp43280_c0,comp51500_c0,comp342908_c0,comp64546_c0,comp49732_c0,comp56389_c0,comp68814_c0,comp60945_c1,comp53815_c0,comp55130_c0,comp67490_c0,comp63215_c0,comp53800_c0,comp69003_c0,comp323363_c0,comp65821_c0,comp58695_c0,comp31474_c0,comp61197_c0,comp66893_c0,comp913261_c0,comp65932_c0,comp55045_c0,comp61341_c0,comp63399_c0,comp56959_c0,comp51600_c0,comp54008_c0,comp63…
GO:0008150	Biological Process	GO:0040007	growth	GO:0040008	regulation of growth	GO:0048638	regulation of developmental growth	9	comp63697_c0,comp68626_c0,comp50704_c0,comp30341_c0,comp68370_c0,comp57881_c0,comp56119_c2,comp31964_c0,comp53498_c0,comp54365_c0,comp61125_c3,comp51088_c0,comp56558_c0,comp50504_c0,comp63018_c0,comp60782_c0,comp49569_c0,comp1103334_c0
GO:0008150	Biological Process	GO:0040007	growth	GO:0040008	regulation of growth	GO:0046620	regulation of organ growth	1	comp55745_c0,comp298765_c0,comp47564_c0,comp489414_c0,comp66102_c0,comp600927_c0,comp48306_c0,comp67213_c0,comp629276_c0,comp324621_c0,comp1017314_c0,comp816302_c0,comp385100_c0,comp50304_c0,comp50421_c0,comp67387_c0,comp68432_c0,comp14369_c0,comp18039_c0,comp67198_c0,comp62404_c0,comp65646_c0,comp398103_c0,comp48250_c0,comp476_c0,comp36731_c1,comp388594_c0,comp37959_c0,comp64538_c0,comp56572_c0,…
GO:0008150	Biological Process	GO:0050789	regulation of biological process	GO:0051239	regulation of multicellular organismal process	GO:0051240	positive regulation of multicellular organismal process	8	comp56375_c0,comp28523_c0,comp614923_c0,comp33669_c0,comp31236_c0,comp60852_c0,comp57305_c0,comp60119_c0,comp25302_c0,comp51999_c0,comp34999_c0,comp55735_c0,comp617814_c0,comp52094_c0,comp67683_c0,comp54587_c2,comp68792_c0
GO:0008150	Biological Process	GO:0050789	regulation of biological process	GO:0051239	regulation of multicellular organismal process	GO:0046620	regulation of organ growth	1	comp68370_c0,comp57881_c0,comp68626_c0,comp63697_c0,comp50704_c0,comp30341_c0,comp63018_c0,comp56558_c0,comp50504_c0,comp60782_c0,comp49569_c0,comp56119_c2,comp31964_c0,comp53498_c0,comp61125_c3,comp54365_c0,comp51088_c0
GO:0008150	Biological Process	GO:0050789	regulation of biological process	GO:0051239	regulation of multicellular organismal process	GO:1900046	regulation of hemostasis	3	comp54053_c0,comp184310_c0,comp58095_c0
GO:0008150	Biological Process	GO:0050789	regulation of biological process	GO:0051239	regulation of multicellular organismal process	GO:2000026	regulation of multicellular organismal development	35	comp68654_c0,comp8069_c0,comp49419_c0,comp64169_c0,comp14092_c0,comp67725_c0,comp53416_c0,comp23358_c0,comp724437_c0,comp50817_c1,comp51082_c0,comp496140_c0,comp66558_c0,comp722433_c0,comp31527_c0,comp63465_c0,comp53825_c1,comp52602_c0,comp51806_c0
GO:0008150	Biological Process	GO:0050789	regulation of biological process	GO:0051239	regulation of multicellular organismal process	GO:0001817	regulation of cytokine production	1	comp495576_c0,comp50817_c1,comp58209_c1,comp722433_c0,comp274329_c0,comp496140_c0,comp63677_c0,comp67134_c0,comp47476_c0,comp56760_c0,comp63465_c0,comp55833_c0,comp37563_c0,comp254047_c0,comp68657_c1,comp60643_c0,comp33235_c0,comp58491_c0,comp59102_c0,comp42256_c0,comp17709_c0,comp48954_c0,comp69323_c0,comp67034_c0,comp62815_c0,comp45841_c0,comp56496_c0,comp687095_c0,comp61867_c0,comp56937_c0,com…
GO:0008150	Biological Process	GO:0050789	regulation of biological process	GO:0051239	regulation of multicellular organismal process	GO:0050818	regulation of coagulation	3	comp67725_c0,comp14092_c0,comp33603_c0,comp62711_c0
GO:0008150	Biological Process	GO:0050789	regulation of biological process	GO:0051239	regulation of multicellular organismal process	GO:0044057	regulation of system process	14	comp31982_c0,comp40630_c0,comp17709_c0
GO:0008150	Biological Process	GO:0050789	regulation of biological process	GO:0051239	regulation of multicellular organismal process	GO:0051241	negative regulation of multicellular organismal process	4	comp61223_c0,comp34556_c0,comp227801_c0,comp67096_c0
GO:0008150	Biological Process	GO:0050789	regulation of biological process	GO:0002682	regulation of immune system process	GO:0050776	regulation of immune response	15	comp49959_c0,comp790619_c0
GO:0008150	Biological Process	GO:0050789	regulation of biological process	GO:0002682	regulation of immune system process	GO:0002697	regulation of immune effector process	2	comp67725_c0,comp14092_c0
GO:0008150	Biological Process	GO:0050789	regulation of biological process	GO:0002682	regulation of immune system process	GO:0002684	positive regulation of immune system process	8	comp68242_c0,comp50725_c0,comp38607_c0,comp56154_c2,comp451104_c0,comp2409_c0,comp66538_c2,comp14092_c0,comp5252_c0,comp67725_c0,comp67083_c0,comp69043_c0,comp56138_c1,comp68370_c0
GO:0008150	Biological Process	GO:0050789	regulation of biological process	GO:2000241	regulation of reproductive process	GO:2000243	positive regulation of reproductive process	4	comp14092_c0,comp67725_c0
GO:0008150	Biological Process	GO:0050789	regulation of biological process	GO:2000241	regulation of reproductive process	GO:2000028	regulation of photoperiodism, flowering	2	comp68370_c0,comp57881_c0,comp68626_c0,comp63697_c0,comp50704_c0,comp30341_c0,comp63018_c0,comp56558_c0,comp50504_c0,comp60782_c0,comp49569_c0,comp56119_c2,comp31964_c0,comp53498_c0,comp61125_c3,comp54365_c0,comp51088_c0
GO:0008150	Biological Process	GO:0050789	regulation of biological process	GO:2000241	regulation of reproductive process	GO:0009909	regulation of flower development	6	comp14092_c0,comp67725_c0
GO:0008150	Biological Process	GO:0050789	regulation of biological process	GO:2000241	regulation of reproductive process	GO:2000242	negative regulation of reproductive process	2	comp51501_c0,comp67950_c0,comp319468_c0,comp49383_c0,comp567476_c0,comp51983_c0,comp350121_c0,comp56619_c0,comp57997_c0,comp59839_c0,comp720625_c0,comp51501_c1,comp34031_c0,comp16986_c0,comp59710_c0,comp49909_c0
GO:0008150	Biological Process	GO:0050789	regulation of biological process	GO:2000241	regulation of reproductive process	GO:0080050	regulation of seed development	1	comp62400_c0,comp65089_c0,comp66124_c0
GO:0008150	Biological Process	GO:0050789	regulation of biological process	GO:0040012	regulation of locomotion	GO:2000145	regulation of cell motility	8	comp61339_c0,comp509463_c0,comp57305_c0,comp56818_c0,comp63193_c0,comp63133_c0,comp56375_c0,comp576279_c0,comp28523_c0,comp46110_c0,comp4625_c0,comp37342_c0,comp57940_c0,comp57455_c0,comp23351_c0,comp68676_c0,comp68777_c0,comp67954_c0,comp61656_c1,comp311939_c0,comp66559_c0,comp55567_c0,comp53126_c0,comp25302_c0,comp67976_c0,comp55143_c0,comp53824_c0,comp69043_c0,comp50143_c0,comp69339_c0,comp598…
GO:0008150	Biological Process	GO:0050789	regulation of biological process	GO:0040008	regulation of growth	GO:0001558	regulation of cell growth	4	comp59839_c0,comp64960_c0,comp67974_c1,comp56619_c0,comp59710_c0,comp68114_c0,comp963382_c0,comp61392_c0
GO:0008150	Biological Process	GO:0050789	regulation of biological process	GO:0040008	regulation of growth	GO:0045927	positive regulation of growth	1	comp28224_c0,comp64820_c0,comp67902_c0,comp44704_c0,comp53516_c0,comp65266_c0,comp65840_c0,comp50783_c0,comp59839_c0,comp1110930_c0,comp65616_c0,comp47495_c0,comp11371_c0,comp69240_c0,comp57908_c0,comp52523_c0,comp54156_c0,comp68613_c0,comp64816_c0,comp28145_c0,comp57282_c0,comp68352_c0,comp47616_c0,comp1727_c0,comp45841_c0,comp55160_c0,comp49350_c0,comp50952_c0,comp67052_c0,comp63677_c0,comp7213…
GO:0008150	Biological Process	GO:0050789	regulation of biological process	GO:0040008	regulation of growth	GO:0048638	regulation of developmental growth	9	comp62510_c0,comp59405_c0,comp23351_c0,comp57940_c0,comp46110_c0,comp58349_c0,comp4625_c0,comp31982_c0,comp65137_c0,comp164119_c0,comp28523_c0,comp56375_c0,comp60119_c0,comp2503_c0,comp64169_c0,comp509463_c0,comp57305_c0,comp53824_c0,comp50143_c0,comp47220_c0,comp54587_c2,comp55143_c0,comp65183_c0,comp52602_c0,comp58870_c0,comp66559_c0,comp55567_c0,comp25302_c0,comp68777_c0,comp592733_c0,comp5923…
GO:0008150	Biological Process	GO:0050789	regulation of biological process	GO:0040008	regulation of growth	GO:0046620	regulation of organ growth	1	comp61140_c0,comp72406_c0,comp61924_c0,comp1107080_c0,comp56937_c0,comp63016_c1,comp49203_c0,comp65086_c2,comp31527_c0,comp58121_c0,comp53825_c1,comp60847_c0,comp53409_c0,comp61006_c0,comp503903_c0,comp52169_c0,comp47342_c0,comp65325_c0,comp66846_c3,comp57686_c0,comp53416_c0,comp23386_c0,comp23358_c0,comp155060_c0
GO:0008150	Biological Process	GO:0050789	regulation of biological process	GO:0048519	negative regulation of biological process	GO:0009892	negative regulation of metabolic process	114	comp14177_c0,comp43698_c0,comp66148_c0,comp66122_c0,comp155060_c0,comp23358_c0,comp64090_c0,comp494162_c0,comp66720_c0,comp69150_c0,comp49203_c0,comp65128_c1,comp55774_c0,comp50873_c0,comp60237_c0,comp58511_c0,comp58473_c0,comp46470_c0,comp54302_c0,comp69055_c0,comp559379_c0,comp42620_c0,comp65758_c0,comp47342_c0,comp1677841_c0,comp61610_c1,comp48203_c2,comp52169_c0,comp718318_c0,comp68077_c0,com…
GO:0008150	Biological Process	GO:0050789	regulation of biological process	GO:0048519	negative regulation of biological process	GO:0051051	negative regulation of transport	13	comp65758_c0,comp67106_c1
GO:0008150	Biological Process	GO:0050789	regulation of biological process	GO:0048519	negative regulation of biological process	GO:0023057	negative regulation of signaling	16	comp2388_c0,comp838404_c0,comp53540_c0,comp41902_c0,comp32226_c0,comp587915_c0,comp154082_c0,comp34128_c0,comp61939_c0,comp49959_c0,comp51459_c0,comp64044_c0,comp46646_c0,comp207062_c0,comp66281_c2,comp61232_c2,comp38803_c0,comp65678_c0,comp60188_c0,comp67999_c0,comp42577_c0,comp60666_c0,comp593355_c0,comp354802_c0,comp51860_c0,comp51600_c0,comp69314_c0,comp57908_c0,comp69343_c0,comp790619_c0
GO:0008150	Biological Process	GO:0050789	regulation of biological process	GO:0048519	negative regulation of biological process	GO:0051129	negative regulation of cellular component organization	16	comp68543_c1,comp60333_c0,comp59949_c0,comp155060_c0,comp58121_c0,comp65325_c0,comp43698_c0,comp47342_c0,comp61610_c1,comp52169_c0
GO:0008150	Biological Process	GO:0050789	regulation of biological process	GO:0048519	negative regulation of biological process	GO:0051093	negative regulation of developmental process	8	comp31982_c0
GO:0008150	Biological Process	GO:0050789	regulation of biological process	GO:0048519	negative regulation of biological process	GO:0048585	negative regulation of response to stimulus	25	comp62502_c0,comp68657_c1,comp66575_c1,comp67321_c0,comp69240_c0,comp67391_c0,comp64390_c0,comp633484_c0,comp55780_c0,comp66916_c0,comp58349_c0,comp580295_c0,comp58952_c0,comp273503_c0,comp48954_c0,comp856504_c0,comp26553_c0,comp63776_c1,comp63173_c0
GO:0008150	Biological Process	GO:0050789	regulation of biological process	GO:0048519	negative regulation of biological process	GO:2000242	negative regulation of reproductive process	2	comp72406_c0
GO:0008150	Biological Process	GO:0050789	regulation of biological process	GO:0048519	negative regulation of biological process	GO:0051241	negative regulation of multicellular organismal process	4	comp64390_c0,comp67391_c0,comp69240_c0,comp67321_c0,comp66575_c1,comp68657_c1,comp62502_c0,comp63173_c0,comp63776_c1,comp856504_c0,comp26553_c0,comp48954_c0,comp273503_c0,comp58952_c0,comp580295_c0,comp58349_c0,comp55780_c0,comp66916_c0,comp633484_c0
GO:0008150	Biological Process	GO:0050789	regulation of biological process	GO:0048519	negative regulation of biological process	GO:0048523	negative regulation of cellular process	161	comp49515_c0,comp50749_c0
GO:0008150	Biological Process	GO:0050789	regulation of biological process	GO:0044087	regulation of cellular component biogenesis	GO:1901891	regulation of cell septum assembly	3	comp66893_c0,comp68780_c0,comp67761_c0,comp45107_c1,comp54370_c0,comp64497_c0,comp64538_c0,comp58915_c0,comp767581_c0,comp60514_c1,comp57345_c0,comp65201_c0,comp440857_c0,comp65154_c0,comp65023_c1,comp62404_c0,comp56181_c0,comp44064_c0,comp60558_c1,comp385100_c0,comp56959_c0,comp629276_c0,comp56030_c0,comp60558_c0,comp58431_c0,comp68043_c0,comp37908_c0,comp67996_c0,comp67344_c0,comp57345_c1,comp5…
GO:0008150	Biological Process	GO:0050789	regulation of biological process	GO:0044087	regulation of cellular component biogenesis	GO:1902115	regulation of organelle assembly	2	comp63299_c1
GO:0008150	Biological Process	GO:0050789	regulation of biological process	GO:0044087	regulation of cellular component biogenesis	GO:0060491	regulation of cell projection assembly	2	comp67761_c0,comp629276_c0,comp45107_c1,comp66893_c0,comp68780_c0,comp56030_c0,comp58915_c0,comp767581_c0,comp58431_c0,comp60558_c0,comp64538_c0,comp65154_c0,comp440857_c0,comp68043_c0,comp57345_c0,comp60514_c1,comp57345_c1,comp51081_c0,comp62404_c0,comp60945_c1,comp63155_c0,comp179502_c0,comp385100_c0,comp44064_c0,comp60558_c1
GO:0008150	Biological Process	GO:0050789	regulation of biological process	GO:0044087	regulation of cellular component biogenesis	GO:0043254	regulation of protein complex assembly	18	comp44064_c0,comp67479_c0,comp63072_c0,comp60945_c1,comp64316_c0,comp63299_c1,comp46086_c0,comp54891_c0,comp440857_c0
GO:0008150	Biological Process	GO:0050789	regulation of biological process	GO:0050794	regulation of cellular process	GO:0045595	regulation of cell differentiation	10	comp64316_c0,comp54891_c0,comp63072_c0,comp46086_c0,comp63299_c1
GO:0008150	Biological Process	GO:0050789	regulation of biological process	GO:0050794	regulation of cellular process	GO:0043244	regulation of protein complex disassembly	37	comp67479_c0,comp60945_c1,comp440857_c0,comp44064_c0
GO:0008150	Biological Process	GO:0050789	regulation of biological process	GO:0050794	regulation of cellular process	GO:0048522	positive regulation of cellular process	186	comp44064_c0,comp385100_c0,comp56959_c0,comp47551_c0,comp60945_c1,comp67479_c0,comp67344_c0,comp62404_c0,comp51081_c0,comp60514_c1,comp65201_c0,comp65154_c0,comp440857_c0,comp64538_c0,comp56030_c0,comp66893_c0,comp629276_c0,comp45107_c1
GO:0008150	Biological Process	GO:0050789	regulation of biological process	GO:0050794	regulation of cellular process	GO:0033043	regulation of organelle organization	44	comp67761_c0,comp629276_c0,comp45107_c1,comp66893_c0,comp68780_c0,comp56030_c0,comp58915_c0,comp767581_c0,comp58431_c0,comp60558_c0,comp64538_c0,comp65154_c0,comp440857_c0,comp68043_c0,comp57345_c0,comp60514_c1,comp57345_c1,comp51081_c0,comp62404_c0,comp60945_c1,comp63155_c0,comp179502_c0,comp385100_c0,comp44064_c0,comp60558_c1
GO:0008150	Biological Process	GO:0050789	regulation of biological process	GO:0050794	regulation of cellular process	GO:0031344	regulation of cell projection organization	2	comp63072_c0
GO:0008150	Biological Process	GO:0050789	regulation of biological process	GO:0050794	regulation of cellular process	GO:0010528	regulation of transposition	1	comp67479_c0,comp60945_c1,comp440857_c0,comp44064_c0
GO:0008150	Biological Process	GO:0050789	regulation of biological process	GO:0050794	regulation of cellular process	GO:0042127	regulation of cell proliferation	4	comp63072_c0
GO:0008150	Biological Process	GO:0050789	regulation of biological process	GO:0050794	regulation of cellular process	GO:0022604	regulation of cell morphogenesis	7	comp44064_c0,comp67479_c0,comp63072_c0,comp60945_c1,comp64316_c0,comp63299_c1,comp46086_c0,comp54891_c0,comp440857_c0
GO:0008150	Biological Process	GO:0050789	regulation of biological process	GO:0050794	regulation of cellular process	GO:0051270	regulation of cellular component movement	8	comp63072_c0
GO:0008150	Biological Process	GO:0050789	regulation of biological process	GO:0050794	regulation of cellular process	GO:0060341	regulation of cellular localization	10	comp68814_c0,comp60873_c0,comp50318_c1,comp55578_c0,comp63072_c0,comp47811_c0,comp232055_c0,comp54891_c0
GO:0008150	Biological Process	GO:0050789	regulation of biological process	GO:0050794	regulation of cellular process	GO:0048523	negative regulation of cellular process	161	comp63072_c0
GO:0008150	Biological Process	GO:0050789	regulation of biological process	GO:0050794	regulation of cellular process	GO:0001558	regulation of cell growth	4	comp60398_c0,comp60745_c1,comp61137_c0
GO:0008150	Biological Process	GO:0050789	regulation of biological process	GO:0050794	regulation of cellular process	GO:0090287	regulation of cellular response to growth factor stimulus	1	comp53815_c0,comp68814_c0,comp56389_c0,comp473815_c0,comp38486_c0,comp37069_c0,comp57908_c0,comp63215_c0,comp66307_c0,comp68404_c0,comp50318_c1,comp342908_c0,comp47811_c0,comp51500_c0,comp56986_c0,comp43280_c0,comp147420_c0,comp55578_c0,comp63072_c0,comp60873_c0,comp64978_c1,comp42688_c0,comp31206_c0,comp59125_c0,comp59466_c0,comp68594_c5,comp63187_c0,comp63299_c1,comp64316_c0,comp66457_c0,comp63…
GO:0008150	Biological Process	GO:0050789	regulation of biological process	GO:0050794	regulation of cellular process	GO:0044068	modulation by symbiont of host cellular process	15	comp227801_c0
GO:0008150	Biological Process	GO:0050789	regulation of biological process	GO:0050794	regulation of cellular process	GO:0007165	signal transduction	883	comp61137_c0,comp60745_c1,comp60398_c0
GO:0008150	Biological Process	GO:0050789	regulation of biological process	GO:0050794	regulation of cellular process	GO:0051726	regulation of cell cycle	73	comp56008_c1,comp299007_c0,comp53807_c0,comp53408_c0,comp63800_c0,comp63046_c2,comp500261_c0,comp49031_c0,comp69297_c0,comp286010_c0,comp1100780_c0,comp613340_c0,comp59780_c0,comp65446_c0
GO:0008150	Biological Process	GO:0050789	regulation of biological process	GO:0050794	regulation of cellular process	GO:0034762	regulation of transmembrane transport	2	comp64978_c1,comp51500_c0,comp68594_c5,comp227801_c0
GO:0008150	Biological Process	GO:0050789	regulation of biological process	GO:0050794	regulation of cellular process	GO:0051302	regulation of cell division	7	comp49512_c0,comp61099_c0,comp53689_c0,comp51552_c0,comp59949_c0,comp155060_c0,comp59085_c0,comp61924_c0,comp61928_c0,comp227801_c0,comp61140_c0,comp65325_c0,comp44216_c0,comp56937_c0,comp52169_c0
GO:0008150	Biological Process	GO:0050789	regulation of biological process	GO:0050794	regulation of cellular process	GO:0060968	regulation of gene silencing	3	comp790619_c0,comp49959_c0
GO:0008150	Biological Process	GO:0050789	regulation of biological process	GO:0050794	regulation of cellular process	GO:0060627	regulation of vesicle-mediated transport	10	comp51552_c0,comp53689_c0,comp61099_c0,comp49512_c0,comp52169_c0,comp227801_c0,comp61928_c0,comp59085_c0
GO:0008150	Biological Process	GO:0050789	regulation of biological process	GO:0050794	regulation of cellular process	GO:0031323	regulation of cellular metabolic process	2198	comp55578_c0,comp54891_c0,comp68814_c0,comp50318_c1
GO:0008150	Biological Process	GO:0050789	regulation of biological process	GO:0050794	regulation of cellular process	GO:0010941	regulation of cell death	49	comp47811_c0,comp57162_c0
GO:0008150	Biological Process	GO:0050789	regulation of biological process	GO:0050794	regulation of cellular process	GO:0080135	regulation of cellular response to stress	7	comp50318_c1,comp68814_c0,comp38486_c0,comp54891_c0,comp55578_c0,comp473815_c0
GO:0008150	Biological Process	GO:0050789	regulation of biological process	GO:0050794	regulation of cellular process	GO:0032886	regulation of microtubule-based process	3	comp473815_c0,comp38486_c0
GO:0008150	Biological Process	GO:0050789	regulation of biological process	GO:0050794	regulation of cellular process	GO:0032970	regulation of actin filament-based process	18	comp68594_c5
GO:0008150	Biological Process	GO:0050789	regulation of biological process	GO:0050794	regulation of cellular process	GO:0050792	regulation of viral process	6	comp31206_c0,comp59125_c0,comp59466_c0,comp342908_c0,comp43280_c0,comp63215_c0,comp53815_c0,comp56389_c0
GO:0008150	Biological Process	GO:0050789	regulation of biological process	GO:0050794	regulation of cellular process	GO:0010646	regulation of cell communication	164	comp67479_c0,comp60945_c1,comp440857_c0,comp44064_c0
GO:0008150	Biological Process	GO:0050789	regulation of biological process	GO:0019222	regulation of metabolic process	GO:1900908	regulation of olefin metabolic process	1	comp63072_c0
GO:0008150	Biological Process	GO:0050789	regulation of biological process	GO:0019222	regulation of metabolic process	GO:0009889	regulation of biosynthetic process	1756	comp44064_c0,comp67479_c0,comp63072_c0,comp60945_c1,comp64316_c0,comp63299_c1,comp46086_c0,comp54891_c0,comp440857_c0
GO:0008150	Biological Process	GO:0050789	regulation of biological process	GO:0019222	regulation of metabolic process	GO:0051171	regulation of nitrogen compound metabolic process	1884	comp63072_c0
GO:0008150	Biological Process	GO:0050789	regulation of biological process	GO:0019222	regulation of metabolic process	GO:0009894	regulation of catabolic process	192	comp44954_c0,comp386711_c0,comp59514_c0,comp2515_c0,comp63236_c0,comp59018_c0,comp51745_c0,comp66622_c0,comp43698_c0,comp56495_c0,comp58638_c0,comp49485_c0,comp320961_c0,comp139792_c0,comp54168_c0,comp27851_c0,comp63387_c0,comp60759_c0,comp49515_c0,comp47778_c0,comp66448_c0,comp64849_c0,comp61356_c0,comp57908_c0,comp69073_c0,comp58281_c0,comp68913_c0,comp55545_c0,comp56503_c0,comp66987_c0,comp643…
GO:0008150	Biological Process	GO:0050789	regulation of biological process	GO:0019222	regulation of metabolic process	GO:0043455	regulation of secondary metabolic process	2	comp65393_c1,comp68789_c0,comp67751_c0,comp59831_c0,comp64054_c0,comp4583_c0,comp64750_c0,comp58027_c0,comp67453_c1,comp69297_c0,comp68261_c0,comp68189_c0,comp63219_c0
GO:0008150	Biological Process	GO:0050789	regulation of biological process	GO:0019222	regulation of metabolic process	GO:0031323	regulation of cellular metabolic process	2198	comp51860_c0,comp51770_c0,comp68594_c5,comp63470_c0,comp56565_c0,comp43195_c0,comp1098643_c0,comp66359_c0,comp54329_c0,comp64059_c0,comp2033_c0,comp69224_c0,comp227801_c0,comp58377_c0,comp51981_c0,comp605113_c0
GO:0008150	Biological Process	GO:0050789	regulation of biological process	GO:0019222	regulation of metabolic process	GO:0080090	regulation of primary metabolic process	2145	comp59466_c0,comp65393_c1,comp64054_c0,comp61200_c1,comp67054_c0,comp64960_c0,comp56389_c0,comp56918_c0,comp68623_c2,comp66365_c1,comp65800_c0,comp7951_c0,comp342908_c0,comp67773_c0,comp387999_c0,comp56506_c0
GO:0008150	Biological Process	GO:0050789	regulation of biological process	GO:0019222	regulation of metabolic process	GO:0060255	regulation of macromolecule metabolic process	2089	comp64978_c1,comp58695_c0,comp63299_c1,comp68594_c5,comp51500_c0,comp38486_c0,comp69343_c0,comp473815_c0
GO:0008150	Biological Process	GO:0050789	regulation of biological process	GO:0019222	regulation of metabolic process	GO:0009893	positive regulation of metabolic process	146	comp2033_c0,comp69224_c0,comp51981_c0,comp51500_c0,comp58377_c0,comp227801_c0,comp65325_c0,comp60755_c0,comp605113_c0,comp1098643_c0,comp155060_c0,comp66359_c0,comp54329_c0,comp64059_c0,comp61924_c0,comp56565_c0,comp68178_c0,comp68594_c5,comp63470_c0,comp61140_c0,comp56937_c0,comp43195_c0,comp64978_c1,comp51860_c0,comp51770_c0
GO:0008150	Biological Process	GO:0050789	regulation of biological process	GO:0019222	regulation of metabolic process	GO:0050790	regulation of catalytic activity	245	comp473815_c0,comp38486_c0
GO:0008150	Biological Process	GO:0050789	regulation of biological process	GO:0019222	regulation of metabolic process	GO:0009892	negative regulation of metabolic process	114	comp64978_c1,comp51500_c0,comp68594_c5,comp227801_c0
GO:0008150	Biological Process	GO:0050789	regulation of biological process	GO:0051128	regulation of cellular component organization	GO:0031344	regulation of cell projection organization	2	comp52271_c0,comp687095_c0,comp63010_c0,comp44135_c0,comp37815_c0,comp46512_c0,comp50749_c0,comp58377_c0,comp32399_c0,comp56172_c1,comp65439_c0,comp778430_c0,comp62737_c0,comp59466_c0,comp55679_c0,comp56565_c0,comp62584_c0,comp36324_c0,comp51550_c1,comp177054_c0,comp384186_c0,comp61820_c0,comp36238_c0,comp54329_c0,comp44954_c0,comp155060_c0,comp66359_c0,comp68488_c0,comp611366_c0,comp58638_c0,com…
GO:0008150	Biological Process	GO:0050789	regulation of biological process	GO:0051128	regulation of cellular component organization	GO:0033043	regulation of organelle organization	44	comp366127_c0,comp57234_c0,comp314715_c0
GO:0008150	Biological Process	GO:0050789	regulation of biological process	GO:0051128	regulation of cellular component organization	GO:0051130	positive regulation of cellular component organization	21	comp56702_c0,comp56181_c0
GO:0008150	Biological Process	GO:0050789	regulation of biological process	GO:0051128	regulation of cellular component organization	GO:0001558	regulation of cell growth	4	comp56181_c0,comp56702_c0
GO:0008150	Biological Process	GO:0050789	regulation of biological process	GO:0051128	regulation of cellular component organization	GO:0043244	regulation of protein complex disassembly	37	comp42614_c1,comp50111_c1,comp66510_c0,comp49485_c0,comp55886_c0,comp9464_c0,comp815204_c0,comp299698_c0,comp57908_c0,comp62925_c0,comp53953_c0,comp67368_c0,comp69340_c0,comp56404_c2,comp66663_c0,comp68025_c0,comp47024_c0,comp64940_c0
GO:0008150	Biological Process	GO:0050789	regulation of biological process	GO:0051128	regulation of cellular component organization	GO:0043254	regulation of protein complex assembly	18	comp63299_c1,comp69343_c0,comp440857_c0,comp44064_c0,comp61537_c1,comp67041_c1,comp61031_c1,comp361656_c0,comp60945_c1,comp58695_c0
GO:0008150	Biological Process	GO:0050789	regulation of biological process	GO:0051128	regulation of cellular component organization	GO:1901891	regulation of cell septum assembly	3	comp61505_c0,comp64523_c1,comp56500_c1,comp53992_c0,comp47140_c0,comp494173_c0,comp65886_c0,comp50676_c0,comp55784_c0,comp676741_c0,comp65550_c0,comp49234_c0,comp62378_c0,comp63224_c1,comp50848_c2,comp60322_c2,comp57977_c1,comp68510_c0,comp57152_c0,comp15579_c0,comp65310_c0,comp66659_c1,comp57945_c0,comp1175803_c0,comp48766_c0,comp387999_c0,comp55918_c1,comp48601_c0,comp59910_c0,comp593583_c0,com…
GO:0008150	Biological Process	GO:0050789	regulation of biological process	GO:0051128	regulation of cellular component organization	GO:0030100	regulation of endocytosis	2	comp63549_c1,comp67336_c0,comp64960_c0,comp67041_c1,comp43046_c0,comp60206_c1,comp462158_c0,comp67054_c0,comp60847_c0,comp65175_c0,comp59835_c0,comp69090_c0,comp65176_c0,comp54064_c0,comp745531_c0,comp7951_c0,comp368942_c0,comp60286_c0,comp67153_c1,comp726247_c0,comp60729_c0,comp61965_c0,comp68004_c0,comp68526_c0,comp22078_c0,comp56128_c1,comp61246_c0,comp58032_c0,comp61234_c0,comp57739_c0,comp68…
GO:0008150	Biological Process	GO:0050789	regulation of biological process	GO:0051128	regulation of cellular component organization	GO:0051129	negative regulation of cellular component organization	16	comp56702_c0,comp58784_c0,comp66663_c0,comp68623_c2,comp56918_c0,comp56389_c0,comp69332_c0,comp57908_c0,comp59885_c1,comp67368_c0,comp69340_c0,comp61200_c1,comp53333_c0,comp48639_c0,comp56506_c0,comp58185_c0,comp55886_c0,comp56077_c0,comp62067_c0,comp342908_c0,comp66510_c0,comp49485_c0,comp58824_c0,comp56181_c0,comp67054_c0,comp68025_c0,comp64940_c0,comp47024_c0,comp64960_c0,comp9464_c0,comp81520…
GO:0008150	Biological Process	GO:0050789	regulation of biological process	GO:0051128	regulation of cellular component organization	GO:0022604	regulation of cell morphogenesis	7	comp56702_c0,comp56181_c0
GO:0008150	Biological Process	GO:0050789	regulation of biological process	GO:0048583	regulation of response to stimulus	GO:0002831	regulation of response to biotic stimulus	3	comp43698_c0
GO:0008150	Biological Process	GO:0050789	regulation of biological process	GO:0048583	regulation of response to stimulus	GO:0050776	regulation of immune response	15	comp745531_c0,comp59001_c0,comp65372_c0,comp63072_c0
GO:0008150	Biological Process	GO:0050789	regulation of biological process	GO:0048583	regulation of response to stimulus	GO:0009966	regulation of signal transduction	136	comp257123_c0,comp440857_c0,comp60945_c1,comp68258_c0,comp67479_c0,comp44064_c0,comp67181_c0
GO:0008150	Biological Process	GO:0050789	regulation of biological process	GO:0048583	regulation of response to stimulus	GO:0048584	positive regulation of response to stimulus	18	comp53815_c0,comp56389_c0,comp59125_c0,comp59466_c0,comp31206_c0,comp43280_c0,comp342908_c0,comp63215_c0
GO:0008150	Biological Process	GO:0050789	regulation of biological process	GO:0048583	regulation of response to stimulus	GO:0032101	regulation of response to external stimulus	7	comp59897_c1,comp64502_c0,comp67336_c0,comp56917_c4,comp55277_c0,comp24433_c0,comp42719_c0,comp68172_c0,comp57024_c1,comp50670_c0
GO:0008150	Biological Process	GO:0050789	regulation of biological process	GO:0048583	regulation of response to stimulus	GO:1901419	regulation of response to alcohol	2	comp52271_c0,comp687095_c0,comp63010_c0,comp44135_c0,comp37815_c0,comp46512_c0,comp50749_c0,comp58377_c0,comp32399_c0,comp56172_c1,comp65439_c0,comp778430_c0,comp62737_c0,comp59466_c0,comp55679_c0,comp56565_c0,comp62584_c0,comp36324_c0,comp51550_c1,comp177054_c0,comp384186_c0,comp61820_c0,comp36238_c0,comp54329_c0,comp44954_c0,comp155060_c0,comp66359_c0,comp68488_c0,comp611366_c0,comp58638_c0,com…
GO:0008150	Biological Process	GO:0050789	regulation of biological process	GO:0048583	regulation of response to stimulus	GO:0080134	regulation of response to stress	18	comp67479_c0,comp60945_c1,comp440857_c0,comp44064_c0
GO:0008150	Biological Process	GO:0050789	regulation of biological process	GO:0048583	regulation of response to stimulus	GO:0090287	regulation of cellular response to growth factor stimulus	1	comp227801_c0
GO:0008150	Biological Process	GO:0050789	regulation of biological process	GO:0048583	regulation of response to stimulus	GO:2000028	regulation of photoperiodism, flowering	2	comp64998_c0,comp63720_c2,comp61146_c0,comp254047_c0,comp62711_c0,comp14092_c0,comp67725_c0,comp67034_c0,comp67267_c0,comp853637_c0,comp58332_c0,comp56937_c0,comp59102_c0,comp33603_c0,comp23062_c0
GO:0008150	Biological Process	GO:0050789	regulation of biological process	GO:0048583	regulation of response to stimulus	GO:0048585	negative regulation of response to stimulus	25	comp64225_c0,comp62910_c0,comp597457_c0,comp66080_c0,comp42030_c0,comp67403_c0,comp43540_c0,comp58818_c0,comp64308_c0,comp452611_c0,comp68504_c0,comp51187_c0,comp65909_c1,comp57342_c2,comp797829_c0,comp43027_c0,comp62529_c0,comp50877_c0,comp227801_c0,comp65971_c0,comp60041_c0,comp67896_c0,comp68060_c0,comp63494_c0,comp32349_c0,comp61844_c0,comp720625_c0,comp63985_c0,comp51912_c0,comp59104_c0,comp…
GO:0008150	Biological Process	GO:0050789	regulation of biological process	GO:0048583	regulation of response to stimulus	GO:0050795	regulation of behavior	1	comp314715_c0,comp44174_c0,comp60644_c0,comp67773_c0,comp68048_c0,comp55748_c0,comp50749_c0,comp65439_c0,comp56172_c1,comp62091_c0,comp58824_c0,comp36238_c0,comp177054_c0,comp55679_c0,comp64736_c1,comp59466_c0,comp57234_c0,comp67300_c1,comp48639_c0,comp62067_c0,comp56077_c0,comp711926_c0,comp68488_c0,comp66721_c0,comp67037_c0,comp51251_c0,comp49515_c0,comp56389_c0,comp57905_c0,comp58784_c0,comp42…
GO:0008150	Biological Process	GO:0050789	regulation of biological process	GO:0048583	regulation of response to stimulus	GO:2000030	regulation of response to red or far red light	3	comp68261_c0,comp579962_c0
GO:0008150	Biological Process	GO:0050789	regulation of biological process	GO:0031341	regulation of cell killing	GO:0031343	positive regulation of cell killing	2	comp54865_c0,comp314715_c0,comp3288_c0,comp61279_c0,comp43810_c0,comp57234_c0,comp366127_c0
GO:0008150	Biological Process	GO:0050789	regulation of biological process	GO:0031341	regulation of cell killing	GO:0051709	regulation of killing of cells of other organism	2	comp66987_c0,comp687095_c0,comp61418_c0
GO:0008150	Biological Process	GO:0050789	regulation of biological process	GO:0048518	positive regulation of biological process	GO:0009893	positive regulation of metabolic process	146	comp59897_c1,comp67336_c0,comp64502_c0,comp56917_c4,comp24433_c0,comp55277_c0,comp64054_c0,comp68172_c0,comp50670_c0,comp65393_c1
GO:0008150	Biological Process	GO:0050789	regulation of biological process	GO:0048518	positive regulation of biological process	GO:0051050	positive regulation of transport	9	comp56571_c0,comp60244_c0,comp50059_c0,comp59756_c0,comp67142_c0,comp69096_c0,comp330861_c0,comp67945_c0,comp68188_c0,comp930683_c0,comp52550_c0,comp44315_c0,comp318555_c0,comp64194_c0,comp575469_c0,comp68060_c0,comp63494_c0,comp42447_c0,comp51203_c0,comp32349_c0,comp903453_c0,comp63105_c0,comp63298_c0,comp63691_c0,comp63647_c0,comp65375_c1,comp54444_c0,comp69043_c0,comp38594_c0,comp55796_c0,comp…
GO:0008150	Biological Process	GO:0050789	regulation of biological process	GO:0048518	positive regulation of biological process	GO:0048584	positive regulation of response to stimulus	18	comp33756_c0,comp44216_c0,comp227801_c0,comp611366_c0,comp390910_c0,comp67725_c0,comp68509_c0,comp155060_c0,comp66964_c0,comp59435_c0,comp473815_c0,comp56937_c0,comp61915_c0,comp59756_c0,comp38486_c0,comp62886_c1,comp33603_c0,comp54053_c0,comp61924_c0,comp67166_c0,comp33425_c1,comp66497_c1,comp22078_c0,comp0_c0,comp66304_c0,comp48387_c0,comp62711_c0,comp42611_c0,comp60300_c0,comp61004_c2,comp6532…
GO:0008150	Biological Process	GO:0050789	regulation of biological process	GO:0048518	positive regulation of biological process	GO:0051240	positive regulation of multicellular organismal process	8	comp61140_c0,comp43183_c0,comp61924_c0,comp155060_c0,comp56937_c0,comp65325_c0,comp44216_c0
GO:0008150	Biological Process	GO:0050789	regulation of biological process	GO:0048518	positive regulation of biological process	GO:0051130	positive regulation of cellular component organization	21	comp68623_c2,comp23476_c0,comp66365_c1
GO:0008150	Biological Process	GO:0050789	regulation of biological process	GO:0048518	positive regulation of biological process	GO:0043902	positive regulation of multi-organism process	2	comp66663_c0,comp64940_c0,comp47024_c0,comp68025_c0,comp62925_c0,comp53953_c0,comp57908_c0,comp299698_c0,comp9464_c0,comp815204_c0,comp56404_c2,comp69340_c0,comp67368_c0,comp55886_c0,comp50111_c1,comp42614_c1,comp49485_c0,comp66510_c0
GO:0008150	Biological Process	GO:0050789	regulation of biological process	GO:0048518	positive regulation of biological process	GO:0031343	positive regulation of cell killing	2	comp69043_c0,comp56138_c1,comp68242_c0,comp50725_c0,comp38607_c0,comp68370_c0
GO:0008150	Biological Process	GO:0050789	regulation of biological process	GO:0048518	positive regulation of biological process	GO:0048522	positive regulation of cellular process	186	comp60759_c0,comp69297_c0,comp67435_c0,comp68178_c0,comp68190_c0,comp65404_c0,comp64274_c0,comp67612_c0,comp54329_c0,comp29840_c0,comp38226_c0,comp66359_c0,comp61300_c0,comp66598_c1,comp56257_c0,comp62190_c0,comp56565_c0,comp64993_c0,comp52535_c0,comp63785_c0,comp36100_c0,comp65537_c0,comp64297_c0,comp31472_c0,comp59034_c0,comp38948_c0,comp19818_c0,comp58377_c0,comp52543_c0,comp53604_c0,comp23380…
GO:0008150	Biological Process	GO:0050789	regulation of biological process	GO:0048518	positive regulation of biological process	GO:0051094	positive regulation of developmental process	10	comp63187_c0
GO:0008150	Biological Process	GO:0050789	regulation of biological process	GO:0048518	positive regulation of biological process	GO:2000243	positive regulation of reproductive process	4	comp57743_c0,comp67820_c0,comp68869_c0,comp1148671_c0,comp304074_c0,comp60677_c3,comp1125083_c0,comp56495_c0,comp53242_c1,comp60161_c0,comp1194330_c0,comp64818_c1,comp31118_c0,comp69014_c0,comp58158_c0,comp73120_c0,comp56903_c2,comp53087_c0,comp68176_c0,comp60210_c0,comp65662_c1,comp61200_c1,comp67206_c0,comp62007_c0,comp446918_c0,comp54393_c0,comp60673_c1,comp64759_c0,comp55387_c0,comp57565_c0,c…
GO:0008150	Biological Process	GO:0050789	regulation of biological process	GO:0048518	positive regulation of biological process	GO:0045927	positive regulation of growth	1	comp75626_c0,comp3385_c0,comp54406_c0,comp15477_c0,comp28571_c0,comp61794_c0,comp40425_c1,comp60537_c0,comp53936_c0,comp67185_c0,comp60862_c0,comp67541_c0,comp598284_c0,comp50028_c0,comp53225_c1,comp52791_c1,comp3186_c0,comp67799_c0,comp67009_c0,comp53948_c0,comp263597_c0,comp58363_c0,comp19989_c0,comp57168_c0,comp64579_c0,comp55153_c0,comp55856_c1,comp56496_c0,comp66324_c0,comp48965_c0,comp63062…
GO:0008150	Biological Process	GO:0050789	regulation of biological process	GO:0048518	positive regulation of biological process	GO:0002684	positive regulation of immune system process	8	comp67392_c0,comp67620_c0,comp56169_c0,comp63980_c0,comp147420_c0,comp66140_c0,comp51459_c0,comp159618_c0,comp63600_c0,comp68464_c0,comp11076_c0,comp67832_c3,comp69268_c0,comp61298_c0,comp58059_c0,comp50894_c0,comp65795_c0,comp46249_c0,comp66324_c0,comp64791_c0,comp61553_c0,comp858741_c0,comp66435_c0,comp23317_c0,comp51862_c0,comp68930_c1,comp3186_c0,comp58363_c0,comp56865_c0,comp437821_c0,comp55…
GO:0008150	Biological Process	GO:0050789	regulation of biological process	GO:0048518	positive regulation of biological process	GO:0023056	positive regulation of signaling	7	comp57581_c0,comp50330_c0
GO:0008150	Biological Process	GO:0050789	regulation of biological process	GO:0050793	regulation of developmental process	GO:0022603	regulation of anatomical structure morphogenesis	13	comp56571_c0,comp60244_c0,comp50059_c0,comp59756_c0,comp67142_c0,comp69096_c0,comp330861_c0,comp67945_c0,comp68188_c0,comp930683_c0,comp52550_c0,comp44315_c0,comp318555_c0,comp64194_c0,comp575469_c0,comp68060_c0,comp63494_c0,comp42447_c0,comp51203_c0,comp32349_c0,comp903453_c0,comp63105_c0,comp63298_c0,comp63691_c0,comp63647_c0,comp65375_c1,comp54444_c0,comp69043_c0,comp38594_c0,comp55796_c0,comp…
GO:0008150	Biological Process	GO:0050789	regulation of biological process	GO:0050793	regulation of developmental process	GO:2000026	regulation of multicellular organismal development	35	comp43014_c0,comp61003_c1,comp66919_c0,comp10712_c0,comp68995_c0,comp729887_c0,comp53837_c0,comp51580_c1,comp59838_c0,comp69352_c0,comp52578_c0,comp574717_c0,comp65236_c0,comp67620_c0,comp68869_c0,comp304074_c0,comp1125083_c0,comp53242_c1,comp51745_c0,comp60161_c0,comp69014_c0,comp58158_c0,comp56903_c2,comp348387_c0,comp465733_c0,comp60210_c0,comp61200_c1,comp446918_c0,comp55387_c0,comp64759_c0,c…
GO:0008150	Biological Process	GO:0050789	regulation of biological process	GO:0050793	regulation of developmental process	GO:0051094	positive regulation of developmental process	10	comp67450_c1,comp67925_c0,comp68625_c0,comp55910_c1,comp60201_c1,comp60783_c0,comp61539_c2,comp28746_c0,comp67950_c0,comp36522_c0,comp68851_c1,comp66925_c0,comp68526_c0,comp52719_c0,comp57636_c1,comp1095867_c0,comp57145_c1,comp1194293_c0,comp54641_c0,comp50499_c0,comp64884_c0,comp53173_c0,comp44166_c0,comp416126_c0,comp56568_c0,comp47817_c0,comp61634_c0,comp67891_c0,comp59745_c0,comp66529_c0,comp…
GO:0008150	Biological Process	GO:0050789	regulation of biological process	GO:0050793	regulation of developmental process	GO:0051093	negative regulation of developmental process	8	comp15579_c0,comp56489_c0,comp63152_c0,comp54393_c0,comp62378_c0,comp58059_c0,comp56720_c0,comp65383_c0,comp67091_c0,comp50989_c0,comp51459_c0,comp56077_c0,comp1194330_c0,comp63600_c0,comp1175803_c0,comp58119_c1,comp60206_c0,comp64573_c0,comp56725_c0,comp58434_c0,comp56867_c0,comp56181_c0,comp3186_c0,comp67009_c0,comp63669_c0,comp50676_c0,comp61553_c0,comp1167663_c0,comp61384_c0,comp68690_c0,comp…
GO:0008150	Biological Process	GO:0050789	regulation of biological process	GO:0050793	regulation of developmental process	GO:0048638	regulation of developmental growth	9	comp561148_c0,comp64928_c0,comp66920_c2,comp62451_c0,comp64384_c0,comp51835_c0,comp68290_c0,comp38696_c0,comp467_c0,comp447165_c0,comp728097_c0,comp60945_c1,comp46922_c0,comp52077_c0,comp54685_c0,comp16806_c0,comp492655_c0,comp61842_c0,comp57912_c0,comp16364_c0,comp69153_c0,comp4516_c0,comp36041_c0,comp450354_c0,comp60794_c0,comp54271_c0,comp47289_c0,comp57590_c0,comp232360_c0,comp29887_c1,comp63…
GO:0008150	Biological Process	GO:0050789	regulation of biological process	GO:0050793	regulation of developmental process	GO:0040034	regulation of development, heterochronic	1	comp44954_c0,comp386711_c0,comp59514_c0,comp2515_c0,comp63236_c0,comp59018_c0,comp51745_c0,comp66622_c0,comp43698_c0,comp56495_c0,comp58638_c0,comp49485_c0,comp320961_c0,comp139792_c0,comp54168_c0,comp27851_c0,comp63387_c0,comp60759_c0,comp49515_c0,comp47778_c0,comp66448_c0,comp64849_c0,comp61356_c0,comp57908_c0,comp69073_c0,comp58281_c0,comp68913_c0,comp55545_c0,comp56503_c0,comp66987_c0,comp643…
GO:0008150	Biological Process	GO:0050789	regulation of biological process	GO:0050793	regulation of developmental process	GO:0043937	regulation of sporulation	4	comp56702_c0,comp56181_c0
GO:0008150	Biological Process	GO:0050789	regulation of biological process	GO:0050793	regulation of developmental process	GO:0045595	regulation of cell differentiation	10	comp56702_c0,comp58784_c0,comp66663_c0,comp68623_c2,comp56918_c0,comp56389_c0,comp69332_c0,comp57908_c0,comp59885_c1,comp67368_c0,comp69340_c0,comp61200_c1,comp53333_c0,comp48639_c0,comp56506_c0,comp58185_c0,comp55886_c0,comp56077_c0,comp62067_c0,comp342908_c0,comp66510_c0,comp49485_c0,comp58824_c0,comp56181_c0,comp67054_c0,comp68025_c0,comp64940_c0,comp47024_c0,comp64960_c0,comp9464_c0,comp81520…
GO:0008150	Biological Process	GO:0050789	regulation of biological process	GO:0043900	regulation of multi-organism process	GO:0051709	regulation of killing of cells of other organism	2	comp593583_c0,comp55886_c0,comp1175803_c0,comp55918_c1,comp49485_c0,comp67787_c0,comp66510_c0,comp50676_c0,comp55784_c0,comp52719_c0,comp64960_c0,comp63224_c1,comp68025_c0,comp62378_c0,comp15579_c0,comp57152_c0,comp56404_c2,comp53953_c0,comp57908_c0,comp299698_c0,comp815204_c0
GO:0008150	Biological Process	GO:0050789	regulation of biological process	GO:0043900	regulation of multi-organism process	GO:0050688	regulation of defense response to virus	2	comp67479_c0,comp60945_c1,comp440857_c0,comp44064_c0
GO:0008150	Biological Process	GO:0050789	regulation of biological process	GO:0043900	regulation of multi-organism process	GO:0043902	positive regulation of multi-organism process	2	comp61505_c0,comp64523_c1,comp56500_c1,comp53992_c0,comp47140_c0,comp494173_c0,comp65886_c0,comp50676_c0,comp55784_c0,comp676741_c0,comp65550_c0,comp49234_c0,comp62378_c0,comp63224_c1,comp50848_c2,comp60322_c2,comp57977_c1,comp68510_c0,comp57152_c0,comp15579_c0,comp65310_c0,comp66659_c1,comp57945_c0,comp1175803_c0,comp48766_c0,comp387999_c0,comp55918_c1,comp48601_c0,comp59910_c0,comp593583_c0,com…
GO:0008150	Biological Process	GO:0050789	regulation of biological process	GO:0043900	regulation of multi-organism process	GO:0043903	regulation of symbiosis, encompassing mutualism through parasitism	14	comp42614_c1,comp50111_c1,comp66510_c0,comp49485_c0,comp55886_c0,comp9464_c0,comp815204_c0,comp299698_c0,comp57908_c0,comp62925_c0,comp53953_c0,comp67368_c0,comp69340_c0,comp56404_c2,comp66663_c0,comp68025_c0,comp47024_c0,comp64940_c0
GO:0008150	Biological Process	GO:0050789	regulation of biological process	GO:0032879	regulation of localization	GO:0032880	regulation of protein localization	19	comp366127_c0,comp57234_c0,comp314715_c0
GO:0008150	Biological Process	GO:0050789	regulation of biological process	GO:0032879	regulation of localization	GO:0060341	regulation of cellular localization	10	comp65393_c1,comp64054_c0
GO:0008150	Biological Process	GO:0050789	regulation of biological process	GO:0032879	regulation of localization	GO:0051270	regulation of cellular component movement	8	comp59466_c0,comp65393_c1,comp64054_c0,comp61200_c1,comp67054_c0,comp64960_c0,comp56389_c0,comp56918_c0,comp68623_c2,comp66365_c1,comp65800_c0,comp7951_c0,comp342908_c0,comp67773_c0,comp387999_c0,comp56506_c0
GO:0008150	Biological Process	GO:0050789	regulation of biological process	GO:0032879	regulation of localization	GO:0051049	regulation of transport	33	comp257123_c0,comp440857_c0,comp60945_c1,comp68258_c0,comp67479_c0,comp44064_c0,comp67181_c0
GO:0008150	Biological Process	GO:0050789	regulation of biological process	GO:0023051	regulation of signaling	GO:0009966	regulation of signal transduction	136	comp790619_c0,comp59949_c0,comp49959_c0
GO:0008150	Biological Process	GO:0050789	regulation of biological process	GO:0023051	regulation of signaling	GO:0001881	receptor recycling	3	comp49512_c0,comp61099_c0,comp53689_c0,comp51552_c0,comp59949_c0,comp155060_c0,comp59085_c0,comp61924_c0,comp61928_c0,comp227801_c0,comp61140_c0,comp65325_c0,comp44216_c0,comp56937_c0,comp52169_c0
GO:0008150	Biological Process	GO:0050789	regulation of biological process	GO:0023051	regulation of signaling	GO:0051969	regulation of transmission of nerve impulse	1	comp17440_c0,comp54975_c1,comp55885_c0,comp63328_c0,comp13730_c0,comp60514_c1,comp68852_c0,comp56793_c0,comp38594_c0,comp60286_c0,comp62657_c1,comp51981_c0,comp726247_c0,comp65950_c1,comp55436_c0,comp422344_c0,comp55438_c0,comp50706_c0,comp68724_c0,comp66475_c0,comp29014_c0,comp66537_c1,comp59173_c0,comp58818_c0,comp68990_c0,comp51187_c0,comp713760_c0,comp69224_c0,comp57342_c2,comp227801_c0,comp6…
GO:0008150	Biological Process	GO:0050789	regulation of biological process	GO:0023051	regulation of signaling	GO:0023057	negative regulation of signaling	16	comp38486_c0,comp473815_c0,comp59085_c0,comp69230_c1,comp51552_c0,comp43183_c0,comp56959_c0,comp53689_c0,comp61099_c0,comp726247_c0,comp23380_c0,comp52169_c0,comp227801_c0,comp61928_c0,comp74512_c0,comp47811_c0,comp29840_c0,comp49512_c0
GO:0008150	Biological Process	GO:0050789	regulation of biological process	GO:0023051	regulation of signaling	GO:0023056	positive regulation of signaling	7	comp60755_c0,comp60398_c0,comp60745_c1,comp68178_c0,comp61137_c0,comp63566_c0,comp43183_c0
GO:0008150	Biological Process	GO:0051234	establishment of localization	GO:0045184	establishment of protein localization	GO:0015031	protein transport	730	comp23380_c0,comp64059_c0
GO:0008150	Biological Process	GO:0051234	establishment of localization	GO:0045184	establishment of protein localization	GO:0072594	establishment of protein localization to organelle	128	comp61140_c0,comp790619_c0,comp61924_c0,comp61137_c0,comp473815_c0,comp56937_c0,comp60398_c0,comp38486_c0,comp43183_c0,comp60745_c1,comp61928_c0,comp227801_c0,comp52169_c0,comp49959_c0,comp44216_c0,comp65325_c0,comp59949_c0,comp155060_c0
GO:0008150	Biological Process	GO:0051234	establishment of localization	GO:0045184	establishment of protein localization	GO:0070201	regulation of establishment of protein localization	19	comp227801_c0
GO:0008150	Biological Process	GO:0051234	establishment of localization	GO:0051649	establishment of localization in cell	GO:0046907	intracellular transport	799	comp47811_c0,comp57162_c0
GO:0008150	Biological Process	GO:0051234	establishment of localization	GO:0051649	establishment of localization in cell	GO:0032940	secretion by cell	91	comp2033_c0,comp69224_c0,comp51981_c0,comp51500_c0,comp58377_c0,comp227801_c0,comp65325_c0,comp60755_c0,comp605113_c0,comp1098643_c0,comp155060_c0,comp66359_c0,comp54329_c0,comp64059_c0,comp61924_c0,comp56565_c0,comp68178_c0,comp68594_c5,comp63470_c0,comp61140_c0,comp56937_c0,comp43195_c0,comp64978_c1,comp51860_c0,comp51770_c0
GO:0008150	Biological Process	GO:0051234	establishment of localization	GO:0051649	establishment of localization in cell	GO:0051667	establishment of plastid localization	7	comp63566_c0
GO:0008150	Biological Process	GO:0051234	establishment of localization	GO:0051236	establishment of RNA localization	GO:0050658	RNA transport	24	comp51500_c0,comp63812_c0,comp64978_c1
GO:0008150	Biological Process	GO:0051234	establishment of localization	GO:0051656	establishment of organelle localization	GO:0051667	establishment of plastid localization	7	comp14092_c0,comp67725_c0
GO:0008150	Biological Process	GO:0051234	establishment of localization	GO:0006810	transport	GO:0051051	negative regulation of transport	13	comp14092_c0,comp67725_c0
GO:0008150	Biological Process	GO:0051234	establishment of localization	GO:0006810	transport	GO:0046907	intracellular transport	799	comp15579_c0,comp56489_c0,comp63152_c0,comp54393_c0,comp62378_c0,comp58059_c0,comp56720_c0,comp65383_c0,comp67091_c0,comp50989_c0,comp51459_c0,comp56077_c0,comp1194330_c0,comp63600_c0,comp1175803_c0,comp58119_c1,comp60206_c0,comp64573_c0,comp56725_c0,comp58434_c0,comp56867_c0,comp56181_c0,comp3186_c0,comp67009_c0,comp63669_c0,comp50676_c0,comp61553_c0,comp1167663_c0,comp61384_c0,comp68690_c0,comp…
GO:0008150	Biological Process	GO:0051234	establishment of localization	GO:0006810	transport	GO:0071702	organic substance transport	1247	comp56917_c4,comp64502_c0,comp67336_c0,comp59897_c1,comp61269_c0,comp50670_c0,comp68172_c0,comp55277_c0,comp24433_c0
GO:0008150	Biological Process	GO:0051234	establishment of localization	GO:0006810	transport	GO:0016192	vesicle-mediated transport	230	comp38486_c0,comp473815_c0,comp59085_c0,comp69230_c1,comp51552_c0,comp43183_c0,comp56959_c0,comp53689_c0,comp61099_c0,comp726247_c0,comp23380_c0,comp52169_c0,comp227801_c0,comp61928_c0,comp74512_c0,comp47811_c0,comp29840_c0,comp49512_c0
GO:0008150	Biological Process	GO:0051234	establishment of localization	GO:0006810	transport	GO:0071705	nitrogen compound transport	201	comp68814_c0,comp60873_c0,comp50318_c1,comp55578_c0,comp63072_c0,comp47811_c0,comp232055_c0,comp54891_c0
GO:0008150	Biological Process	GO:0051234	establishment of localization	GO:0006810	transport	GO:0044765	single-organism transport	2680	comp593583_c0,comp55886_c0,comp1175803_c0,comp55918_c1,comp49485_c0,comp67787_c0,comp66510_c0,comp50676_c0,comp55784_c0,comp52719_c0,comp64960_c0,comp63224_c1,comp68025_c0,comp62378_c0,comp15579_c0,comp57152_c0,comp56404_c2,comp53953_c0,comp57908_c0,comp299698_c0,comp815204_c0
GO:0008150	Biological Process	GO:0051234	establishment of localization	GO:0006810	transport	GO:0044766	multi-organism transport	7	comp67725_c0,comp14092_c0
GO:0008150	Biological Process	GO:0051234	establishment of localization	GO:0006810	transport	GO:0051049	regulation of transport	33	comp14092_c0,comp67725_c0
GO:0008150	Biological Process	GO:0051234	establishment of localization	GO:0006810	transport	GO:0051050	positive regulation of transport	9	comp63549_c1,comp67336_c0,comp64960_c0,comp67041_c1,comp43046_c0,comp60206_c1,comp462158_c0,comp67054_c0,comp60847_c0,comp65175_c0,comp59835_c0,comp69090_c0,comp65176_c0,comp54064_c0,comp745531_c0,comp7951_c0,comp368942_c0,comp60286_c0,comp67153_c1,comp726247_c0,comp60729_c0,comp61965_c0,comp68004_c0,comp68526_c0,comp22078_c0,comp56128_c1,comp61246_c0,comp58032_c0,comp61234_c0,comp57739_c0,comp68…
GO:0008150	Biological Process	GO:0051234	establishment of localization	GO:0006810	transport	GO:0006858	extracellular transport	3	comp54891_c0,comp47811_c0,comp232055_c0,comp55578_c0,comp61031_c1,comp361656_c0,comp60873_c0,comp68814_c0,comp50318_c1,comp67041_c1
GO:0008150	Biological Process	GO:0065007	biological regulation	GO:0065008	regulation of biological quality	GO:0051235	maintenance of location	62	comp55578_c0,comp54891_c0,comp68814_c0,comp50318_c1
GO:0008150	Biological Process	GO:0065007	biological regulation	GO:0065008	regulation of biological quality	GO:0010817	regulation of hormone levels	119	comp63072_c0
GO:0008150	Biological Process	GO:0065007	biological regulation	GO:0065008	regulation of biological quality	GO:0031647	regulation of protein stability	12	comp51552_c0,comp53689_c0,comp61099_c0,comp49512_c0,comp52169_c0,comp227801_c0,comp61928_c0,comp59085_c0
GO:0008150	Biological Process	GO:0065007	biological regulation	GO:0065008	regulation of biological quality	GO:0032098	regulation of appetite	2	comp23380_c0,comp726247_c0,comp69230_c1,comp29840_c0,comp227801_c0,comp74512_c0,comp56959_c0
GO:0008150	Biological Process	GO:0065007	biological regulation	GO:0065008	regulation of biological quality	GO:0042592	homeostatic process	262	comp56986_c0,comp440857_c0,comp37069_c0,comp61537_c1,comp44064_c0,comp67041_c1,comp67181_c0,comp257123_c0,comp67479_c0,comp68258_c0,comp60945_c1,comp61031_c1,comp361656_c0
GO:0008150	Biological Process	GO:0065007	biological regulation	GO:0065008	regulation of biological quality	GO:0001505	regulation of neurotransmitter levels	1	comp53815_c0,comp68814_c0,comp56389_c0,comp473815_c0,comp38486_c0,comp37069_c0,comp57908_c0,comp63215_c0,comp66307_c0,comp68404_c0,comp50318_c1,comp342908_c0,comp47811_c0,comp51500_c0,comp56986_c0,comp43280_c0,comp147420_c0,comp55578_c0,comp63072_c0,comp60873_c0,comp64978_c1,comp42688_c0,comp31206_c0,comp59125_c0,comp59466_c0,comp68594_c5,comp63187_c0,comp63299_c1,comp64316_c0,comp66457_c0,comp63…
GO:0008150	Biological Process	GO:0065007	biological regulation	GO:0065008	regulation of biological quality	GO:0035821	modification of morphology or physiology of other organism	112	comp54891_c0,comp47811_c0,comp232055_c0,comp55578_c0,comp61031_c1,comp361656_c0,comp60873_c0,comp68814_c0,comp50318_c1,comp67041_c1
GO:0008150	Biological Process	GO:0065007	biological regulation	GO:0065008	regulation of biological quality	GO:0050878	regulation of body fluid levels	62	comp64978_c1,comp58695_c0,comp63299_c1,comp68594_c5,comp51500_c0,comp38486_c0,comp69343_c0,comp473815_c0
GO:0008150	Biological Process	GO:0065007	biological regulation	GO:0065008	regulation of biological quality	GO:0045924	regulation of female receptivity	17	comp44064_c0,comp67479_c0,comp63072_c0,comp60945_c1,comp64316_c0,comp63299_c1,comp46086_c0,comp54891_c0,comp440857_c0
GO:0008150	Biological Process	GO:0065007	biological regulation	GO:0065008	regulation of biological quality	GO:0043487	regulation of RNA stability	4	comp66457_c0
GO:0008150	Biological Process	GO:0065007	biological regulation	GO:0065008	regulation of biological quality	GO:0090066	regulation of anatomical structure size	28	comp61537_c1,comp67041_c1,comp361656_c0,comp61031_c1
GO:0008150	Biological Process	GO:0065007	biological regulation	GO:0065009	regulation of molecular function	GO:0044092	negative regulation of molecular function	62	comp63299_c1,comp69343_c0,comp440857_c0,comp44064_c0,comp61537_c1,comp67041_c1,comp61031_c1,comp361656_c0,comp60945_c1,comp58695_c0
GO:0008150	Biological Process	GO:0065007	biological regulation	GO:0065009	regulation of molecular function	GO:0051090	regulation of sequence-specific DNA binding transcription factor activity	1	comp14092_c0,comp67725_c0
GO:0008150	Biological Process	GO:0065007	biological regulation	GO:0065009	regulation of molecular function	GO:0032409	regulation of transporter activity	2	comp49959_c0,comp790619_c0
GO:0008150	Biological Process	GO:0065007	biological regulation	GO:0065009	regulation of molecular function	GO:0050790	regulation of catalytic activity	245	comp67725_c0,comp14092_c0
GO:0008150	Biological Process	GO:0065007	biological regulation	GO:0065009	regulation of molecular function	GO:0044093	positive regulation of molecular function	50	comp68242_c0,comp50725_c0,comp38607_c0,comp56154_c2,comp451104_c0,comp2409_c0,comp66538_c2,comp14092_c0,comp5252_c0,comp67725_c0,comp67083_c0,comp69043_c0,comp56138_c1,comp68370_c0
GO:0008150	Biological Process	GO:0065007	biological regulation	GO:0050789	regulation of biological process	GO:0019222	regulation of metabolic process	2354	comp68789_c0,comp67751_c0,comp55277_c0,comp42719_c0,comp57024_c1,comp4583_c0,comp64750_c0,comp58027_c0,comp68189_c0,comp64502_c0,comp67336_c0,comp50670_c0,comp24433_c0,comp59831_c0,comp68172_c0,comp67453_c1,comp59897_c1,comp63219_c0,comp56917_c4
GO:0008150	Biological Process	GO:0065007	biological regulation	GO:0050789	regulation of biological process	GO:0051128	regulation of cellular component organization	95	comp59897_c1,comp64502_c0,comp67336_c0,comp56917_c4,comp55277_c0,comp24433_c0,comp42719_c0,comp68172_c0,comp57024_c1,comp50670_c0
GO:0008150	Biological Process	GO:0065007	biological regulation	GO:0050789	regulation of biological process	GO:0048518	positive regulation of biological process	201	comp53815_c0,comp56389_c0,comp59125_c0,comp59466_c0,comp31206_c0,comp43280_c0,comp342908_c0,comp63215_c0
GO:0008150	Biological Process	GO:0065007	biological regulation	GO:0050789	regulation of biological process	GO:0050793	regulation of developmental process	50	comp54102_c0,comp58027_c0,comp64502_c0,comp67336_c0,comp65393_c1,comp65154_c0,comp67751_c0,comp49734_c0,comp57024_c1,comp42719_c0,comp66173_c0,comp67453_c1,comp31376_c0,comp68261_c0,comp63219_c0,comp61269_c0,comp50670_c0,comp68172_c0,comp4583_c0,comp64750_c0,comp579962_c0,comp47698_c0,comp51878_c0,comp69297_c0,comp68189_c0,comp68789_c0,comp55277_c0,comp64054_c0,comp55752_c0,comp56917_c4,comp59897…
GO:0008150	Biological Process	GO:0065007	biological regulation	GO:0050789	regulation of biological process	GO:0031341	regulation of cell killing	5	comp17440_c0,comp54975_c1,comp55885_c0,comp63328_c0,comp13730_c0,comp60514_c1,comp68852_c0,comp56793_c0,comp38594_c0,comp60286_c0,comp62657_c1,comp51981_c0,comp726247_c0,comp65950_c1,comp55436_c0,comp422344_c0,comp55438_c0,comp50706_c0,comp68724_c0,comp66475_c0,comp29014_c0,comp66537_c1,comp59173_c0,comp58818_c0,comp68990_c0,comp51187_c0,comp713760_c0,comp69224_c0,comp57342_c2,comp227801_c0,comp6…
GO:0008150	Biological Process	GO:0065007	biological regulation	GO:0050789	regulation of biological process	GO:0048583	regulation of response to stimulus	193	comp69230_c1,comp726247_c0,comp29840_c0
GO:0008150	Biological Process	GO:0065007	biological regulation	GO:0050789	regulation of biological process	GO:0043900	regulation of multi-organism process	26	comp69297_c0
GO:0008150	Biological Process	GO:0065007	biological regulation	GO:0050789	regulation of biological process	GO:0032879	regulation of localization	42	comp51860_c0,comp51770_c0,comp68594_c5,comp63470_c0,comp56565_c0,comp43195_c0,comp1098643_c0,comp66359_c0,comp54329_c0,comp64059_c0,comp2033_c0,comp69224_c0,comp227801_c0,comp58377_c0,comp51981_c0,comp605113_c0
GO:0008150	Biological Process	GO:0065007	biological regulation	GO:0050789	regulation of biological process	GO:0023051	regulation of signaling	165	comp23380_c0,comp726247_c0,comp69230_c1,comp29840_c0,comp227801_c0,comp74512_c0,comp56959_c0
GO:0008150	Biological Process	GO:0065007	biological regulation	GO:0050789	regulation of biological process	GO:0042752	regulation of circadian rhythm	1	comp257662_c0,comp62315_c2,comp9200_c0,comp63295_c2,comp54534_c0,comp48567_c0,comp65250_c1,comp68016_c0,comp60806_c0,comp64729_c0,comp4670_c0,comp58232_c0,comp59517_c0,comp63356_c0,comp67125_c0,comp65864_c0,comp51097_c1,comp55350_c0,comp66960_c0,comp57083_c0,comp59224_c0,comp23817_c0,comp67495_c1,comp53482_c1,comp59848_c0,comp68246_c0,comp25139_c0,comp26998_c0,comp68113_c0,comp63992_c0,comp42719_…
GO:0008150	Biological Process	GO:0065007	biological regulation	GO:0050789	regulation of biological process	GO:0002682	regulation of immune system process	19	comp689408_c0,comp57799_c0,comp7708_c0,comp36239_c0,comp4659_c0,comp68136_c0,comp65291_c0,comp43422_c0,comp46888_c0,comp65938_c0,comp46794_c1,comp61488_c0,comp44099_c0,comp939626_c0,comp54902_c0,comp52182_c0,comp687603_c0,comp58638_c0,comp65344_c0,comp64546_c0,comp59396_c0,comp64600_c0,comp5826_c0,comp53847_c0,comp55360_c0,comp61510_c0,comp256651_c0,comp67651_c0,comp61617_c0,comp229692_c0,comp361…
GO:0008150	Biological Process	GO:0065007	biological regulation	GO:0050789	regulation of biological process	GO:0051239	regulation of multicellular organismal process	57	comp68172_c0,comp59831_c0,comp24433_c0,comp50670_c0,comp56917_c4,comp63219_c0,comp59897_c1,comp67453_c1,comp57024_c1,comp42719_c0,comp55277_c0,comp67751_c0,comp68789_c0,comp67336_c0,comp64502_c0,comp68189_c0,comp58027_c0,comp64750_c0,comp4583_c0
GO:0008150	Biological Process	GO:0065007	biological regulation	GO:0050789	regulation of biological process	GO:0040008	regulation of growth	12	comp58786_c0,comp65062_c0,comp43429_c2,comp64608_c0,comp69315_c0,comp64877_c0,comp57111_c0,comp44462_c0,comp56719_c0,comp63823_c0,comp47827_c0,comp54372_c0,comp64573_c0,comp62507_c0,comp65411_c0,comp65442_c0,comp67456_c0,comp61860_c0,comp43932_c0,comp69256_c0,comp65296_c0,comp51478_c0,comp63448_c0,comp65616_c0,comp65909_c2,comp66964_c0,comp65795_c0,comp65096_c0,comp57788_c0,comp66854_c0,comp68145…
GO:0008150	Biological Process	GO:0065007	biological regulation	GO:0050789	regulation of biological process	GO:0040012	regulation of locomotion	9	comp61560_c2,comp63224_c0,comp60514_c0,comp41989_c0,comp37984_c0,comp65202_c0,comp68529_c0,comp902506_c0,comp4167_c0,comp196370_c0,comp51661_c0,comp103340_c0,comp52189_c0,comp63479_c0,comp59699_c0,comp60181_c0,comp45225_c0,comp64651_c0,comp63954_c0,comp2777_c0,comp66030_c1,comp56411_c0,comp48015_c0,comp53047_c0,comp712897_c0,comp69304_c0,comp471814_c0,comp61533_c0,comp497376_c0,comp62842_c0,comp3…
GO:0008150	Biological Process	GO:0065007	biological regulation	GO:0050789	regulation of biological process	GO:2000241	regulation of reproductive process	15	comp57739_c0,comp68261_c0,comp53697_c0,comp63865_c0,comp53088_c1,comp53233_c0,comp58978_c0
GO:0008150	Biological Process	GO:0065007	biological regulation	GO:0050789	regulation of biological process	GO:0048519	negative regulation of biological process	209	comp431353_c0,comp59430_c0,comp61832_c0,comp386435_c0,comp65560_c0,comp62000_c0,comp68739_c0,comp53676_c0,comp60121_c0,comp66474_c0,comp63453_c0,comp56109_c2,comp551879_c0,comp52382_c0,comp496767_c0,comp63929_c0,comp50374_c0,comp282827_c0,comp305909_c0,comp67367_c0,comp25604_c0,comp68482_c0,comp723481_c0,comp576279_c0
GO:0008150	Biological Process	GO:0065007	biological regulation	GO:0050789	regulation of biological process	GO:0044087	regulation of cellular component biogenesis	23	comp57739_c0,comp68261_c0,comp53697_c0,comp63865_c0,comp53088_c1,comp53233_c0,comp58978_c0
GO:0008150	Biological Process	GO:0065007	biological regulation	GO:0050789	regulation of biological process	GO:0050794	regulation of cellular process	3587	comp65393_c1,comp68789_c0,comp67751_c0,comp59831_c0,comp64054_c0,comp4583_c0,comp64750_c0,comp58027_c0,comp67453_c1,comp69297_c0,comp68261_c0,comp68189_c0,comp63219_c0
GO:0008150	Biological Process	GO:0048511	rhythmic process	GO:0007622	rhythmic behavior	GO:0048512	circadian behavior	4	comp58786_c0,comp65062_c0,comp43429_c2,comp64608_c0,comp69315_c0,comp64877_c0,comp57111_c0,comp44462_c0,comp56719_c0,comp63823_c0,comp47827_c0,comp54372_c0,comp64573_c0,comp62507_c0,comp65411_c0,comp65442_c0,comp67456_c0,comp61860_c0,comp43932_c0,comp69256_c0,comp65296_c0,comp51478_c0,comp63448_c0,comp65616_c0,comp65909_c2,comp66964_c0,comp65795_c0,comp65096_c0,comp57788_c0,comp66854_c0,comp68145…
GO:0008150	Biological Process	GO:0048511	rhythmic process	GO:0007623	circadian rhythm	GO:0042752	regulation of circadian rhythm	1	comp52683_c0,comp396093_c0,comp22256_c0,comp494876_c0,comp63713_c0,comp52890_c0,comp68587_c0,comp61940_c0,comp4167_c0,comp60763_c0,comp52174_c0,comp56389_c0,comp61311_c0,comp46182_c0,comp65594_c0,comp64016_c1,comp54597_c0,comp67513_c0,comp57773_c0,comp67334_c0,comp65116_c0,comp63314_c1,comp21245_c0,comp68532_c0,comp63620_c0,comp56220_c0,comp64358_c0,comp44922_c0,comp471814_c0,comp60262_c0,comp594…
GO:0008150	Biological Process	GO:0048511	rhythmic process	GO:0007623	circadian rhythm	GO:0048512	circadian behavior	4	comp68706_c0,comp26847_c0,comp59897_c1,comp59613_c4,comp661915_c0,comp720625_c0,comp364986_c0,comp55802_c0,comp68877_c0,comp43885_c0,comp342908_c0,comp54522_c0,comp55021_c0,comp58216_c0,comp20824_c0,comp68936_c0,comp68004_c0,comp63294_c0,comp255607_c0,comp65766_c0,comp61246_c0,comp11638_c0,comp64936_c0,comp67233_c0,comp68059_c0,comp81_c0,comp68173_c0,comp57903_c0,comp63907_c0,comp14820_c0,comp536…
GO:0008150	Biological Process	GO:0040011	locomotion	GO:0052192	movement in environment of other organism involved in symbiotic interaction	GO:0051828	entry into other organism involved in symbiotic interaction	26	comp62014_c0,comp23439_c0,comp66732_c0,comp50924_c2,comp40654_c0,comp62364_c0,comp65560_c0,comp69193_c0,comp53763_c0,comp50109_c0,comp59977_c0,comp63350_c0,comp47502_c0,comp60121_c0,comp55450_c0,comp943035_c0,comp25604_c0,comp64358_c0,comp1094966_c0,comp42305_c0,comp56220_c0,comp282827_c0,comp197682_c0,comp45463_c0,comp64964_c0,comp65268_c0,comp4416_c0,comp63343_c0,comp53915_c0,comp61575_c0,comp8…
GO:0008150	Biological Process	GO:0040011	locomotion	GO:0052192	movement in environment of other organism involved in symbiotic interaction	GO:0051814	movement in other organism involved in symbiotic interaction	37	comp44878_c0,comp53446_c0,comp883280_c0,comp578356_c0,comp59417_c0,comp66289_c0,comp66139_c0,comp56789_c0,comp55021_c0,comp57400_c1,comp61246_c0,comp12009_c0,comp65941_c0,comp67233_c0,comp61373_c0,comp34821_c0,comp2931_c0,comp57739_c0,comp54664_c0,comp63393_c0,comp57455_c0,comp62602_c2,comp5854_c0,comp576279_c0,comp54341_c0,comp49648_c0,comp43314_c0,comp60101_c0,comp994702_c0,comp65219_c0,comp658…
GO:0008150	Biological Process	GO:0040011	locomotion	GO:0052192	movement in environment of other organism involved in symbiotic interaction	GO:0052126	movement in host environment	63
GO:0008150	Biological Process	GO:0040011	locomotion	GO:0042330	taxis	GO:0006935	chemotaxis	2	comp34556_c0,comp31982_c0,comp61223_c0,comp67096_c0,comp17709_c0,comp40630_c0,comp227801_c0
GO:0008150	Biological Process	GO:0040011	locomotion	GO:0040012	regulation of locomotion	GO:2000145	regulation of cell motility	8	comp54102_c0,comp58027_c0,comp64502_c0,comp67336_c0,comp65393_c1,comp65154_c0,comp67751_c0,comp49734_c0,comp57024_c1,comp42719_c0,comp66173_c0,comp67453_c1,comp31376_c0,comp68261_c0,comp63219_c0,comp61269_c0,comp50670_c0,comp68172_c0,comp4583_c0,comp64750_c0,comp579962_c0,comp47698_c0,comp51878_c0,comp69297_c0,comp68189_c0,comp68789_c0,comp55277_c0,comp64054_c0,comp55752_c0,comp56917_c4,comp59897…
GO:0008150	Biological Process	GO:0040011	locomotion	GO:0048870	cell motility	GO:0016477	cell migration	8	comp56917_c4,comp64502_c0,comp67336_c0,comp59897_c1,comp61269_c0,comp50670_c0,comp68172_c0,comp55277_c0,comp24433_c0
GO:0008150	Biological Process	GO:0040011	locomotion	GO:0048870	cell motility	GO:2000145	regulation of cell motility	8	comp40630_c0,comp17709_c0,comp31982_c0
GO:0008150	Biological Process	GO:0040011	locomotion	GO:0051821	dissemination or transmission of organism from other organism involved in symbiotic interaction	GO:0044007	dissemination or transmission of symbiont from host	13	comp63219_c0,comp59344_c0,comp742055_c0,comp60126_c0,comp67453_c1,comp61009_c0,comp780006_c0,comp35357_c0,comp57307_c1,comp60734_c0,comp54570_c1,comp898203_c0,comp505166_c0,comp63438_c0,comp58410_c1,comp65186_c0,comp61505_c0,comp593355_c0,comp58027_c0,comp495517_c0,comp61780_c0,comp54163_c0,comp58469_c0,comp67751_c0,comp67138_c0,comp48179_c1,comp37087_c0,comp31874_c0,comp47912_c0,comp41687_c0,com…
GO:0008150	Biological Process	GO:0032501	multicellular organismal process	GO:0044707	single-multicellular organism process	GO:0009791	post-embryonic development	126	comp63738_c0,comp63025_c0,comp66347_c0,comp57844_c0,comp58026_c0,comp63604_c0,comp58801_c0,comp60783_c0,comp848132_c0,comp350121_c0,comp54999_c0,comp67539_c0,comp55818_c0,comp61958_c0,comp61699_c0,comp68385_c0,comp179502_c0,comp54738_c0,comp54748_c1,comp493759_c0,comp66821_c0,comp59806_c0,comp62114_c0,comp61894_c0,comp49800_c0,comp66980_c0,comp59061_c0,comp65862_c0,comp46934_c0,comp42140_c0,comp5…
GO:0008150	Biological Process	GO:0032501	multicellular organismal process	GO:0044707	single-multicellular organism process	GO:0009561	megagametogenesis	10	comp61802_c0,comp57493_c0,comp61133_c0,comp61283_c0,comp47342_c0,comp40742_c0,comp744460_c0,comp66160_c0,comp3791_c0,comp68070_c0,comp68427_c0,comp399215_c0
GO:0008150	Biological Process	GO:0032501	multicellular organismal process	GO:0044707	single-multicellular organism process	GO:0002532	production of molecular mediator involved in inflammatory response	1	comp60755_c0,comp68178_c0
GO:0008150	Biological Process	GO:0032501	multicellular organismal process	GO:0044707	single-multicellular organism process	GO:0009845	seed germination	7	comp68037_c1,comp65020_c0,comp593550_c0,comp65162_c1,comp67120_c2,comp65212_c0,comp63469_c0,comp52796_c0,comp1288040_c0,comp60509_c0,comp56764_c0,comp62463_c0,comp54930_c0,comp9143_c0,comp63980_c0,comp51699_c0,comp59352_c2,comp431901_c0,comp61306_c0,comp66727_c0,comp54362_c2,comp55356_c0,comp58829_c0,comp68273_c1,comp62332_c1,comp17709_c0,comp53648_c0,comp53460_c0,comp514489_c0,comp325516_c0,comp…
GO:0008150	Biological Process	GO:0032501	multicellular organismal process	GO:0044707	single-multicellular organism process	GO:0010022	meristem determinacy	1	comp69297_c0
GO:0008150	Biological Process	GO:0032501	multicellular organismal process	GO:0044707	single-multicellular organism process	GO:0010232	vascular transport	1	comp56937_c0,comp54144_c0,comp57908_c0,comp66987_c0,comp69231_c0,comp58204_c0,comp50817_c0,comp69240_c0,comp53825_c1,comp67321_c0,comp56823_c0,comp67076_c0,comp328223_c0,comp62502_c0,comp8069_c0,comp63173_c0,comp68654_c0,comp54489_c0,comp63776_c1,comp66550_c0,comp40630_c0,comp41989_c0,comp23358_c0,comp495576_c0,comp50817_c1,comp722433_c0,comp58209_c1,comp274329_c0,comp496140_c0,comp63677_c0,comp6…
GO:0008150	Biological Process	GO:0032501	multicellular organismal process	GO:0044707	single-multicellular organism process	GO:0042303	molting cycle	5	comp64929_c1,comp55006_c0,comp70268_c0,comp17511_c0,comp48532_c0,comp367716_c0,comp24219_c0,comp29840_c0,comp62216_c0,comp55654_c0,comp63147_c0,comp681303_c0,comp51459_c0,comp69363_c0,comp389752_c0,comp68004_c0,comp723655_c0,comp60745_c1,comp497532_c0,comp61137_c0,comp67998_c0,comp61234_c0,comp63583_c0,comp57983_c0,comp57135_c1,comp65277_c0,comp11519_c0,comp69088_c0,comp52162_c0,comp68823_c0,comp…
GO:0008150	Biological Process	GO:0032501	multicellular organismal process	GO:0044707	single-multicellular organism process	GO:0009606	tropism	9	comp60782_c0,comp49569_c0,comp50504_c0,comp56558_c0,comp63018_c0,comp51088_c0,comp31964_c0,comp56119_c2,comp53498_c0,comp54365_c0,comp61125_c3,comp57881_c0,comp68370_c0,comp30341_c0,comp63697_c0,comp68626_c0,comp50704_c0
GO:0008150	Biological Process	GO:0032501	multicellular organismal process	GO:0044707	single-multicellular organism process	GO:0019827	stem cell maintenance	3	comp68062_c0,comp53758_c0,comp68482_c0,comp49616_c0
GO:0008150	Biological Process	GO:0032501	multicellular organismal process	GO:0044707	single-multicellular organism process	GO:0008037	cell recognition	50	comp57908_c0,comp62925_c0,comp53953_c0,comp9464_c0,comp815204_c0,comp299698_c0,comp56404_c2,comp65446_c0,comp67368_c0,comp69340_c0,comp53408_c0,comp66663_c0,comp49031_c0,comp286010_c0,comp68025_c0,comp64940_c0,comp47024_c0,comp50111_c1,comp613340_c0,comp42614_c1,comp66510_c0,comp49485_c0,comp53807_c0,comp56008_c1,comp63046_c2,comp500261_c0,comp1100780_c0,comp55886_c0
GO:0008150	Biological Process	GO:0032501	multicellular organismal process	GO:0044707	single-multicellular organism process	GO:0010073	meristem maintenance	8	comp68285_c0,comp46681_c0,comp14733_c0,comp700151_c0,comp47836_c0,comp59483_c1,comp34865_c0,comp45222_c0,comp58755_c0,comp467_c1,comp36100_c0,comp64618_c0,comp46758_c0,comp504491_c0,comp54923_c0,comp68063_c0,comp68261_c0,comp56481_c0,comp67975_c0,comp55853_c0,comp68629_c0,comp68685_c0,comp67005_c0,comp69260_c0,comp50749_c0,comp49515_c0,comp54680_c1,comp60992_c0,comp467_c0,comp64119_c0,comp64384_c…
GO:0008150	Biological Process	GO:0032501	multicellular organismal process	GO:0044707	single-multicellular organism process	GO:0043480	pigment accumulation in tissues	1	comp227801_c0
GO:0008150	Biological Process	GO:0032501	multicellular organismal process	GO:0044707	single-multicellular organism process	GO:0007275	multicellular organismal development	295	comp68261_c0,comp579962_c0
GO:0008150	Biological Process	GO:0032501	multicellular organismal process	GO:0044707	single-multicellular organism process	GO:0003008	system process	108	comp561148_c0,comp64928_c0,comp66920_c2,comp62451_c0,comp64384_c0,comp51835_c0,comp68290_c0,comp38696_c0,comp467_c0,comp447165_c0,comp728097_c0,comp60945_c1,comp46922_c0,comp52077_c0,comp54685_c0,comp16806_c0,comp492655_c0,comp61842_c0,comp57912_c0,comp16364_c0,comp69153_c0,comp4516_c0,comp36041_c0,comp450354_c0,comp60794_c0,comp54271_c0,comp47289_c0,comp57590_c0,comp232360_c0,comp29887_c1,comp63…
GO:0008150	Biological Process	GO:0032501	multicellular organismal process	GO:0044707	single-multicellular organism process	GO:0035265	organ growth	1	comp51824_c0,comp29887_c0,comp59034_c0,comp64188_c0,comp63526_c0,comp422344_c0,comp66324_c0,comp44013_c0,comp1167663_c0,comp60755_c0,comp65857_c0,comp532707_c0,comp60981_c2,comp60286_c0,comp67497_c0,comp65537_c0,comp65461_c0,comp34543_c0,comp42117_c0,comp64993_c0,comp49457_c0,comp55121_c0,comp11470_c0,comp67990_c0,comp30328_c0,comp38226_c0,comp53173_c0,comp53784_c0,comp63917_c0,comp29887_c1,comp9…
GO:0008150	Biological Process	GO:0032501	multicellular organismal process	GO:0044707	single-multicellular organism process	GO:0022404	molting cycle process	5	comp67458_c0,comp63433_c1,comp64184_c0,comp46249_c0,comp407743_c0,comp506820_c0,comp61034_c0,comp19042_c0,comp54402_c0,comp49998_c0,comp53855_c0,comp63600_c0,comp23439_c0,comp54436_c0,comp86772_c0,comp60233_c0,comp57318_c0,comp743565_c0,comp35125_c0,comp39774_c0,comp47140_c0,comp357319_c0,comp12050_c0,comp49554_c0,comp42667_c0,comp66526_c2,comp45694_c0,comp66226_c0,comp67928_c0,comp57565_c1,comp3…
GO:0008150	Biological Process	GO:0032501	multicellular organismal process	GO:0044707	single-multicellular organism process	GO:0035264	multicellular organism growth	1	comp60945_c1,comp56702_c0,comp63224_c1,comp68623_c2,comp56918_c0,comp59885_c1,comp68510_c0,comp69332_c0,comp57152_c0,comp51081_c0,comp69340_c0,comp65310_c0,comp66659_c1,comp57945_c0,comp387999_c0,comp56506_c0,comp59910_c0,comp55918_c1,comp593583_c0,comp55032_c0,comp55886_c0,comp61159_c1,comp58185_c0,comp52719_c0,comp65800_c0,comp67787_c0,comp51364_c1,comp342908_c0,comp61505_c0,comp67054_c0,comp64…
GO:0008150	Biological Process	GO:0032501	multicellular organismal process	GO:0044707	single-multicellular organism process	GO:0051240	positive regulation of multicellular organismal process	8	comp59835_c0,comp65175_c0,comp67336_c0,comp67041_c1,comp64960_c0,comp63549_c1,comp60873_c0,comp67054_c0,comp60847_c0,comp462158_c0,comp43046_c0,comp55578_c0,comp60206_c1,comp7951_c0,comp368942_c0,comp60286_c0,comp232055_c0,comp745531_c0,comp726247_c0,comp60729_c0,comp67153_c1,comp49512_c0,comp54064_c0,comp65176_c0,comp69090_c0,comp57739_c0,comp61234_c0,comp68400_c0,comp66170_c1,comp68004_c0,comp6…
GO:0008150	Biological Process	GO:0032501	multicellular organismal process	GO:0044707	single-multicellular organism process	GO:0035637	multicellular organismal signaling	39	comp63072_c0,comp257123_c0,comp55578_c0,comp64978_c1,comp67041_c1,comp44064_c0,comp60873_c0,comp440857_c0,comp31206_c0,comp42688_c0,comp69343_c0,comp59466_c0,comp59125_c0,comp63299_c1,comp68594_c5,comp63187_c0,comp361656_c0,comp68258_c0,comp58695_c0,comp63620_c0,comp64316_c0,comp66457_c0,comp63812_c0,comp54891_c0,comp46086_c0,comp57162_c0,comp232055_c0,comp67479_c0,comp53815_c0,comp60945_c1,comp5…
GO:0008150	Biological Process	GO:0032501	multicellular organismal process	GO:0044707	single-multicellular organism process	GO:0050878	regulation of body fluid levels	62	comp14092_c0,comp68039_c0,comp67725_c0,comp68479_c0,comp66244_c1
GO:0008150	Biological Process	GO:0032501	multicellular organismal process	GO:0044707	single-multicellular organism process	GO:0051241	negative regulation of multicellular organismal process	4	comp46249_c0,comp63820_c0,comp43195_c0,comp65795_c0,comp63152_c0,comp38486_c0,comp56489_c0,comp68795_c0,comp61137_c0,comp50894_c0,comp56720_c0,comp53959_c0,comp61298_c0,comp69268_c0,comp51770_c0,comp43183_c0,comp159618_c0,comp49959_c0,comp66140_c0,comp62450_c0,comp56169_c0,comp67392_c0,comp66248_c0,comp63566_c0,comp574717_c0,comp53177_c0,comp63187_c0,comp871025_c0,comp63470_c0,comp61140_c0,comp79…
GO:0008150	Biological Process	GO:0032501	multicellular organismal process	GO:0044707	single-multicellular organism process	GO:0010162	seed dormancy process	2	comp49909_c0,comp50725_c0,comp49959_c0,comp451104_c0,comp66538_c2,comp14092_c0,comp5252_c0,comp67725_c0,comp59949_c0,comp67083_c0,comp56138_c1,comp68242_c0,comp51983_c0,comp57997_c0,comp350121_c0,comp38607_c0,comp56154_c2,comp440857_c0,comp790619_c0,comp49383_c0,comp2409_c0,comp60945_c1,comp69043_c0,comp67950_c0,comp68370_c0,comp44064_c0
GO:0008150	Biological Process	GO:0032501	multicellular organismal process	GO:0044707	single-multicellular organism process	GO:0007389	pattern specification process	19	comp68261_c0,comp63219_c0,comp31376_c0,comp67453_c1,comp66173_c0,comp68172_c0,comp50670_c0,comp61269_c0,comp64502_c0,comp67336_c0,comp58027_c0,comp54102_c0,comp42719_c0,comp49734_c0,comp57024_c1,comp67751_c0,comp65154_c0,comp31206_c0,comp65393_c1,comp59125_c0,comp59466_c0,comp59897_c1,comp55752_c0,comp56917_c4,comp24433_c0,comp342908_c0,comp59831_c0,comp43280_c0,comp69297_c0,comp68189_c0,comp5638…
GO:0008150	Biological Process	GO:0032501	multicellular organismal process	GO:0044707	single-multicellular organism process	GO:0001816	cytokine production	1	comp69297_c0,comp67435_c0,comp60759_c0,comp64274_c0,comp68190_c0,comp68178_c0,comp65404_c0,comp67612_c0,comp66359_c0,comp38226_c0,comp29840_c0,comp54329_c0,comp66598_c1,comp56257_c0,comp61300_c0,comp62190_c0,comp60786_c0,comp54526_c0,comp52535_c0,comp64993_c0,comp56565_c0,comp36100_c0,comp65537_c0,comp63785_c0,comp38948_c0,comp59034_c0,comp31472_c0,comp64297_c0,comp52543_c0,comp19818_c0,comp58377…
GO:0008150	Biological Process	GO:0032501	multicellular organismal process	GO:0044707	single-multicellular organism process	GO:0050817	coagulation	62	comp47811_c0
GO:0008150	Biological Process	GO:0032501	multicellular organismal process	GO:0044707	single-multicellular organism process	GO:0030534	adult behavior	2	comp49959_c0,comp42345_c0,comp44216_c0,comp65325_c0,comp52169_c0,comp61928_c0,comp227801_c0,comp155060_c0,comp59949_c0,comp49512_c0,comp56937_c0,comp61924_c0,comp59085_c0,comp61140_c0,comp790619_c0,comp51552_c0,comp61099_c0,comp53689_c0,comp490473_c0
GO:0008150	Biological Process	GO:0032501	multicellular organismal process	GO:0032504	multicellular organism reproduction	GO:0022412	cellular process involved in reproduction in multicellular organism	15	comp68814_c0,comp69297_c0,comp56389_c0,comp49031_c0,comp60945_c1,comp60745_c1,comp53408_c0,comp53815_c0,comp51081_c0,comp63215_c0,comp61137_c0,comp473815_c0,comp38486_c0,comp37069_c0,comp57908_c0,comp50318_c1,comp68404_c0,comp500261_c0,comp63800_c0,comp66307_c0,comp63046_c2,comp53807_c0,comp147420_c0,comp227801_c0,comp43280_c0,comp47811_c0,comp342908_c0,comp51500_c0,comp56986_c0,comp60873_c0,comp…
GO:0008150	Biological Process	GO:0032501	multicellular organismal process	GO:0032504	multicellular organism reproduction	GO:0048609	multicellular organismal reproductive process	58	comp46086_c0,comp440857_c0,comp54891_c0,comp63299_c1,comp51081_c0,comp33653_c0,comp60945_c1,comp67479_c0,comp63072_c0,comp460849_c0,comp64316_c0,comp44064_c0
GO:0008150	Biological Process	GO:0032501	multicellular organismal process	GO:0044706	multi-multicellular organism process	GO:0033057	multicellular organismal reproductive behavior	18	comp63215_c0,comp342908_c0,comp43280_c0,comp31206_c0,comp59125_c0,comp59466_c0,comp63566_c0,comp56389_c0,comp53815_c0
GO:0008150	Biological Process	GO:0032501	multicellular organismal process	GO:0044706	multi-multicellular organism process	GO:0009856	pollination	66	comp44064_c0,comp68814_c0,comp68404_c0,comp50318_c1,comp55578_c0,comp60945_c1,comp47811_c0,comp68594_c5,comp473815_c0,comp57162_c0,comp42688_c0,comp57908_c0,comp440857_c0,comp38486_c0,comp54891_c0
GO:0008150	Biological Process	GO:0044699	single-organism process	GO:0043473	pigmentation	GO:0043476	pigment accumulation	1	comp37976_c0,comp26538_c0,comp68789_c0,comp33603_c0,comp56918_c0,comp325516_c0,comp64750_c0,comp58032_c0,comp33018_c0,comp227801_c0,comp342908_c0,comp390910_c0,comp65800_c0,comp55233_c0,comp69224_c0,comp10663_c0,comp63028_c0,comp388105_c0,comp57145_c1,comp42447_c0,comp661915_c0,comp57718_c0,comp1098643_c0,comp64059_c0,comp65726_c0,comp68509_c0,comp59137_c0,comp63753_c0,comp579643_c0,comp57535_c0,…
GO:0008150	Biological Process	GO:0044699	single-organism process	GO:0030447	filamentous growth	GO:0044182	filamentous growth of a population of unicellular organisms	2	comp57234_c0,comp314715_c0,comp55886_c0,comp50111_c1,comp42614_c1,comp66510_c0,comp49485_c0,comp56181_c0,comp56702_c0,comp66663_c0,comp68025_c0,comp64940_c0,comp47024_c0,comp57908_c0,comp53953_c0,comp62925_c0,comp9464_c0,comp815204_c0,comp366127_c0,comp299698_c0,comp56404_c2,comp67368_c0,comp69340_c0
GO:0008150	Biological Process	GO:0044699	single-organism process	GO:0016265	death	GO:0008219	cell death	87	comp58971_c0,comp64573_c0,comp47827_c0,comp65487_c0,comp580587_c0,comp54939_c0,comp8116_c0,comp37968_c0,comp45485_c0,comp63187_c0,comp52541_c0,comp1103782_c0,comp161_c1,comp69230_c1,comp48933_c0,comp54610_c2,comp32680_c0,comp587309_c0,comp41459_c0,comp43429_c2,comp255841_c0,comp67899_c0,comp50480_c0,comp55508_c0,comp54365_c0,comp331007_c0,comp65166_c0,comp55572_c0,comp53371_c0,comp62927_c0,comp67…
GO:0008150	Biological Process	GO:0044699	single-organism process	GO:0044700	single organism signaling	GO:0023057	negative regulation of signaling	16
GO:0008150	Biological Process	GO:0044699	single-organism process	GO:0044700	single organism signaling	GO:0023056	positive regulation of signaling	7	comp67128_c0,comp56546_c0,comp342726_c0,comp17900_c0
GO:0008150	Biological Process	GO:0044699	single-organism process	GO:0044700	single organism signaling	GO:0007267	cell-cell signaling	39	comp47811_c0
GO:0008150	Biological Process	GO:0044699	single-organism process	GO:0044700	single organism signaling	GO:0007165	signal transduction	883	comp67128_c0,comp56546_c0,comp342726_c0,comp17900_c0
GO:0008150	Biological Process	GO:0044699	single-organism process	GO:0044700	single organism signaling	GO:0023051	regulation of signaling	165	comp50143_c0,comp67096_c0,comp684851_c0,comp58870_c0,comp1260_c1,comp34556_c0,comp66559_c0,comp55567_c0,comp38482_c0,comp63918_c0,comp48078_c0,comp68776_c0,comp585940_c0,comp68777_c0,comp33559_c0,comp64704_c0,comp54597_c0,comp61223_c0,comp53496_c0,comp60682_c0,comp48532_c0,comp56097_c0,comp60709_c0,comp16986_c0,comp68587_c0,comp68433_c0
GO:0008150	Biological Process	GO:0044699	single-organism process	GO:0044700	single organism signaling	GO:0035637	multicellular organismal signaling	39	comp55143_c0,comp57937_c0,comp43510_c1,comp555552_c0,comp64177_c1,comp53824_c0,comp2399_c0,comp59238_c0,comp40373_c0,comp496685_c0,comp68044_c0,comp64123_c0,comp658882_c0,comp23351_c0,comp50952_c0,comp164119_c0,comp56646_c0,comp64816_c0,comp65656_c0,comp391964_c0,comp51973_c0,comp57464_c0,comp68613_c0,comp54886_c0,comp55800_c1,comp410845_c0,comp47495_c0,comp53880_c0,comp65365_c2,comp66198_c0,comp…
GO:0008150	Biological Process	GO:0044699	single-organism process	GO:0044763	single-organism cellular process	GO:0051651	maintenance of location in cell	62	comp164119_c0,comp16986_c0,comp56646_c0,comp50952_c0,comp61223_c0,comp23351_c0,comp53496_c0,comp64123_c0,comp68044_c0,comp658882_c0,comp56097_c0,comp38482_c0,comp496685_c0,comp40373_c0,comp66559_c0,comp55567_c0,comp64704_c0,comp59238_c0,comp585940_c0,comp68777_c0,comp555552_c0,comp53824_c0,comp64177_c1,comp50143_c0,comp2399_c0,comp58870_c0,comp57937_c0,comp1260_c1,comp55143_c0,comp67096_c0,comp43…
GO:0008150	Biological Process	GO:0044699	single-organism process	GO:0044763	single-organism cellular process	GO:0006928	cellular component movement	164	comp63566_c0,comp57692_c0
GO:0008150	Biological Process	GO:0044699	single-organism process	GO:0044763	single-organism cellular process	GO:0022406	membrane docking	32	comp31206_c0,comp59125_c0,comp59466_c0,comp342908_c0,comp43280_c0,comp63215_c0,comp53815_c0,comp56389_c0
GO:0008150	Biological Process	GO:0044699	single-organism process	GO:0044763	single-organism cellular process	GO:0051641	cellular localization	972	comp56389_c0,comp53815_c0,comp342908_c0,comp43280_c0,comp63215_c0,comp31206_c0,comp59466_c0,comp59125_c0
GO:0008150	Biological Process	GO:0044699	single-organism process	GO:0044763	single-organism cellular process	GO:0006276	plasmid maintenance	2	comp31206_c0,comp59125_c0,comp59466_c0,comp342908_c0,comp43280_c0,comp63215_c0,comp53815_c0,comp56389_c0
GO:0008150	Biological Process	GO:0044699	single-organism process	GO:0044763	single-organism cellular process	GO:0006996	organelle organization	707	comp47220_c0,comp1727_c0,comp51134_c0,comp65352_c0,comp48532_c0,comp69233_c0,comp11996_c0,comp396515_c0,comp592733_c0,comp11371_c0,comp65236_c0,comp65732_c0,comp349875_c0
GO:0008150	Biological Process	GO:0044699	single-organism process	GO:0044763	single-organism cellular process	GO:0007155	cell adhesion	22	comp69323_c0,comp674800_c0,comp58116_c0,comp66318_c0,comp863934_c0,comp66324_c0,comp55045_c0,comp54891_c0,comp61197_c0,comp37489_c0,comp63669_c0,comp66893_c0,comp60501_c1,comp63072_c0,comp56291_c0,comp63043_c0,comp64978_c1,comp57415_c0,comp63399_c0,comp42688_c0,comp299698_c0,comp54008_c0,comp67474_c1,comp63187_c0,comp65469_c0,comp32118_c0,comp387925_c0,comp50374_c0,comp50318_c1,comp68036_c0,comp4…
GO:0008150	Biological Process	GO:0044699	single-organism process	GO:0044763	single-organism cellular process	GO:0007049	cell cycle	259	comp64906_c0,comp67065_c0,comp66574_c0,comp64193_c0,comp58663_c0,comp63669_c0,comp66104_c0,comp323363_c0,comp299698_c0,comp488588_c0
GO:0008150	Biological Process	GO:0044699	single-organism process	GO:0044763	single-organism cellular process	GO:0030029	actin filament-based process	56	comp49920_c0
GO:0008150	Biological Process	GO:0044699	single-organism process	GO:0044763	single-organism cellular process	GO:0097194	execution phase of apoptosis	2	comp68036_c0,comp60873_c0,comp68594_c5,comp147420_c0,comp232055_c0,comp66307_c0,comp57908_c0
GO:0008150	Biological Process	GO:0044699	single-organism process	GO:0044763	single-organism cellular process	GO:0001775	cell activation	58	comp58138_c1
GO:0008150	Biological Process	GO:0044699	single-organism process	GO:0044763	single-organism cellular process	GO:0071804	cellular potassium ion transport	23	comp68594_c5
GO:0008150	Biological Process	GO:0044699	single-organism process	GO:0044763	single-organism cellular process	GO:0045229	external encapsulating structure organization	63	comp61993_c0,comp794712_c0,comp68059_c0,comp28912_c0,comp434539_c0
GO:0008150	Biological Process	GO:0044699	single-organism process	GO:0044763	single-organism cellular process	GO:0007017	microtubule-based process	161	comp68780_c0,comp68043_c0,comp54891_c0,comp65154_c0,comp69185_c0,comp68261_c0,comp62553_c0,comp67199_c0,comp66860_c0
GO:0008150	Biological Process	GO:0044699	single-organism process	GO:0044763	single-organism cellular process	GO:0022411	cellular component disassembly	47	comp69343_c0,comp58695_c0,comp63299_c1
GO:0008150	Biological Process	GO:0044699	single-organism process	GO:0044763	single-organism cellular process	GO:0032535	regulation of cellular component size	18	comp55745_c0,comp298765_c0,comp489414_c0,comp67448_c0,comp66563_c1,comp441435_c0,comp324621_c0,comp64114_c0,comp50499_c0,comp48306_c0,comp67213_c0,comp49109_c0,comp600927_c0,comp66102_c0,comp67622_c0,comp501446_c0,comp66027_c0,comp64932_c0,comp18039_c0,comp69343_c0,comp52015_c0,comp67387_c0,comp68432_c0,comp55885_c0,comp14369_c0,comp65646_c0,comp398103_c0,comp67198_c0,comp66941_c0,comp1017314_c0,…
GO:0008150	Biological Process	GO:0044699	single-organism process	GO:0044763	single-organism cellular process	GO:0007154	cell communication	1536	comp64316_c0,comp58695_c0,comp63072_c0,comp69343_c0,comp46086_c0,comp54891_c0,comp63299_c1,comp58138_c1
GO:0008150	Biological Process	GO:0044699	single-organism process	GO:0044763	single-organism cellular process	GO:0019725	cellular homeostasis	179	comp65154_c0
GO:0008150	Biological Process	GO:0044699	single-organism process	GO:0044763	single-organism cellular process	GO:0007569	cell aging	1	comp59125_c0,comp65023_c1,comp63187_c0,comp63072_c0,comp56291_c0,comp66462_c1,comp327125_c0,comp62703_c0,comp58468_c0,comp46920_c0,comp61197_c0,comp54365_c0,comp37489_c0,comp59355_c0,comp66478_c2,comp66324_c0,comp63301_c2,comp57908_c0,comp56533_c0,comp65372_c0,comp58828_c0,comp69240_c0,comp6727_c0,comp877530_c0,comp51100_c0,comp62378_c0,comp55130_c0,comp64503_c0,comp56389_c0,comp65576_c0,comp5954…
GO:0008150	Biological Process	GO:0044699	single-organism process	GO:0044763	single-organism cellular process	GO:0055085	transmembrane transport	670	comp43027_c0,comp60926_c0,comp2215_c0,comp23553_c0,comp63046_c2,comp63800_c0,comp63379_c0,comp63449_c0,comp47647_c0,comp53539_c0,comp53926_c0,comp584975_c0,comp55503_c0,comp53492_c0,comp47036_c1,comp544803_c0,comp54974_c0,comp49031_c0,comp32075_c0,comp50203_c0,comp48319_c0,comp613340_c0,comp53105_c0,comp67964_c0,comp39590_c0,comp55070_c0,comp64323_c0,comp65155_c0,comp576416_c0,comp299007_c0,comp5…
GO:0008150	Biological Process	GO:0044699	single-organism process	GO:0044763	single-organism cellular process	GO:0016044	cellular membrane organization	78	comp63072_c0
GO:0008150	Biological Process	GO:0044699	single-organism process	GO:0044763	single-organism cellular process	GO:0007059	chromosome segregation	44	comp794712_c0,comp68059_c0,comp61993_c0,comp28912_c0,comp434539_c0
GO:0008150	Biological Process	GO:0044699	single-organism process	GO:0044763	single-organism cellular process	GO:0010118	stomatal movement	2	comp51081_c0
GO:0008150	Biological Process	GO:0044699	single-organism process	GO:0044763	single-organism cellular process	GO:0051716	cellular response to stimulus	1971	comp68814_c0,comp60873_c0,comp50318_c1,comp55578_c0,comp63072_c0,comp47811_c0,comp232055_c0,comp54891_c0
GO:0008150	Biological Process	GO:0044699	single-organism process	GO:0044763	single-organism cellular process	GO:0008219	cell death	87	comp497983_c0,comp228931_c0,comp52644_c1,comp57671_c0,comp56960_c1,comp63449_c0,comp63379_c0,comp18690_c0,comp845767_c0,comp584975_c0,comp53926_c0,comp47758_c0,comp69297_c0,comp54974_c0,comp35016_c0,comp53492_c0,comp40932_c0,comp68585_c0,comp65808_c6,comp55070_c0,comp39590_c0,comp66255_c0,comp67899_c0,comp780656_c0,comp59810_c0,comp66830_c0,comp576416_c0,comp476189_c0,comp63449_c1,comp65828_c0,co…
GO:0008150	Biological Process	GO:0044699	single-organism process	GO:0044763	single-organism cellular process	GO:0008037	cell recognition	50	comp64929_c1,comp55006_c0,comp70268_c0,comp17511_c0,comp48532_c0,comp367716_c0,comp24219_c0,comp29840_c0,comp62216_c0,comp55654_c0,comp63147_c0,comp681303_c0,comp51459_c0,comp69363_c0,comp389752_c0,comp68004_c0,comp723655_c0,comp60745_c1,comp497532_c0,comp61137_c0,comp67998_c0,comp61234_c0,comp63583_c0,comp57983_c0,comp57135_c1,comp65277_c0,comp11519_c0,comp69088_c0,comp52162_c0,comp68823_c0,comp…
GO:0008150	Biological Process	GO:0044699	single-organism process	GO:0044763	single-organism cellular process	GO:0048869	cellular developmental process	189	comp64978_c1,comp51500_c0,comp68594_c5,comp227801_c0
GO:0008150	Biological Process	GO:0044699	single-organism process	GO:0044763	single-organism cellular process	GO:0016458	gene silencing	27	comp63016_c1,comp68594_c5
GO:0008150	Biological Process	GO:0044699	single-organism process	GO:0044763	single-organism cellular process	GO:0051301	cell division	91	comp61941_c0,comp64316_c0,comp63944_c1,comp57066_c0,comp54365_c0,comp64890_c0,comp54651_c0,comp64978_c1,comp61434_c1,comp64750_c0,comp62553_c0,comp55130_c0,comp62378_c0,comp59063_c0,comp277841_c0,comp63299_c1,comp58138_c1,comp66475_c0,comp57908_c0
GO:0008150	Biological Process	GO:0044699	single-organism process	GO:0044763	single-organism cellular process	GO:0030030	cell projection organization	36	comp227801_c0
GO:0008150	Biological Process	GO:0044699	single-organism process	GO:0044763	single-organism cellular process	GO:0022402	cell cycle process	225	comp723655_c0,comp68004_c0,comp389752_c0,comp497532_c0,comp60745_c1,comp67998_c0,comp61234_c0,comp57983_c0,comp63583_c0,comp61137_c0,comp57135_c1,comp65277_c0,comp70268_c0,comp48532_c0,comp17511_c0,comp64929_c1,comp55006_c0,comp62216_c0,comp24219_c0,comp29840_c0,comp367716_c0,comp55654_c0,comp681303_c0,comp63147_c0,comp51459_c0,comp69363_c0,comp32967_c0,comp3566_c0,comp14320_c0,comp65186_c0,comp6…
GO:0008150	Biological Process	GO:0044699	single-organism process	GO:0044763	single-organism cellular process	GO:0043062	extracellular structure organization	4	comp68178_c0,comp60755_c0
GO:0008150	Biological Process	GO:0044699	single-organism process	GO:0044763	single-organism cellular process	GO:0071554	cell wall organization or biogenesis	170	comp488588_c0,comp64982_c0,comp62018_c1,comp172755_c0,comp679713_c0,comp63669_c0,comp45325_c0,comp64193_c0,comp304606_c0,comp44145_c0,comp324343_c0,comp4737_c0,comp56962_c0,comp51673_c0,comp62273_c0
GO:0008150	Biological Process	GO:0044699	single-organism process	GO:0044763	single-organism cellular process	GO:0016049	cell growth	40	comp68594_c5,comp64573_c0,comp30341_c0,comp4027_c0,comp54762_c0,comp57881_c0,comp56119_c2,comp31964_c0,comp54365_c0,comp63669_c0,comp56295_c1,comp51088_c0,comp62018_c1,comp56558_c0,comp72545_c0,comp51673_c0,comp63018_c0,comp56962_c0,comp16774_c0,comp504698_c0,comp56455_c0,comp4737_c0,comp1103334_c0,comp304606_c0,comp68626_c0,comp63697_c0,comp49980_c0,comp50704_c0,comp64069_c0,comp60097_c0,comp579…
GO:0008150	Biological Process	GO:0044699	single-organism process	GO:0044763	single-organism cellular process	GO:0032196	transposition	92	comp63697_c0,comp68626_c0,comp50704_c0,comp30341_c0,comp68370_c0,comp57881_c0,comp56119_c2,comp31964_c0,comp53498_c0,comp54365_c0,comp61125_c3,comp51088_c0,comp56558_c0,comp50504_c0,comp63018_c0,comp60782_c0,comp49569_c0,comp1103334_c0
GO:0008150	Biological Process	GO:0044699	single-organism process	GO:0044763	single-organism cellular process	GO:0032940	secretion by cell	91	comp55745_c0,comp298765_c0,comp47564_c0,comp489414_c0,comp66102_c0,comp600927_c0,comp48306_c0,comp67213_c0,comp629276_c0,comp324621_c0,comp1017314_c0,comp816302_c0,comp385100_c0,comp50304_c0,comp50421_c0,comp67387_c0,comp68432_c0,comp14369_c0,comp18039_c0,comp67198_c0,comp62404_c0,comp65646_c0,comp398103_c0,comp48250_c0,comp476_c0,comp36731_c1,comp388594_c0,comp37959_c0,comp64538_c0,comp56572_c0,…
GO:0008150	Biological Process	GO:0044699	single-organism process	GO:0008283	cell proliferation	GO:0042127	regulation of cell proliferation	4	comp65154_c0
GO:0008150	Biological Process	GO:0044699	single-organism process	GO:0044702	single organism reproductive process	GO:0009900	dehiscence	2	comp49515_c0,comp50749_c0
GO:0008150	Biological Process	GO:0044699	single-organism process	GO:0044702	single organism reproductive process	GO:0007276	gamete generation	27	comp44216_c0,comp611366_c0,comp67191_c0,comp155060_c0,comp58466_c0,comp66964_c0,comp62886_c1,comp38486_c0,comp56937_c0,comp61915_c0,comp67166_c0,comp61924_c0,comp67416_c0,comp69217_c0,comp54053_c0,comp42611_c0,comp48387_c0,comp66304_c0,comp61298_c0,comp65325_c0,comp61004_c2,comp351267_c0,comp52169_c0,comp61610_c1,comp3123_c0,comp559379_c0,comp60981_c2,comp532707_c0,comp55555_c0,comp63118_c0,comp5…
GO:0008150	Biological Process	GO:0044699	single-organism process	GO:0044702	single organism reproductive process	GO:0009566	fertilization	4	comp51860_c0,comp51770_c0,comp68594_c5,comp63470_c0,comp56565_c0,comp43195_c0,comp1098643_c0,comp66359_c0,comp54329_c0,comp64059_c0,comp2033_c0,comp69224_c0,comp227801_c0,comp58377_c0,comp51981_c0,comp605113_c0
GO:0008150	Biological Process	GO:0044699	single-organism process	GO:0044702	single organism reproductive process	GO:0010431	seed maturation	3	comp23380_c0,comp726247_c0,comp69230_c1,comp29840_c0,comp227801_c0,comp74512_c0,comp56959_c0
GO:0008150	Biological Process	GO:0044699	single-organism process	GO:0044767	single-organism developmental process	GO:0048534	hematopoietic or lymphoid organ development	3	comp35016_c0,comp54974_c0,comp69297_c0,comp40932_c0,comp68585_c0,comp53492_c0,comp845767_c0,comp584975_c0,comp53926_c0,comp47758_c0,comp63379_c0,comp18690_c0,comp52644_c1,comp57671_c0,comp56960_c1,comp63449_c0,comp497983_c0,comp228931_c0,comp59176_c0,comp60014_c0,comp23720_c0,comp67912_c0,comp64480_c0,comp61917_c1,comp57280_c0,comp61618_c0,comp54046_c0,comp59810_c0,comp66830_c0,comp63449_c1,comp6…
GO:0008150	Biological Process	GO:0044699	single-organism process	GO:0044767	single-organism developmental process	GO:0007423	sensory organ development	1	comp64225_c0,comp62910_c0,comp597457_c0,comp66080_c0,comp42030_c0,comp67403_c0,comp43540_c0,comp58818_c0,comp64308_c0,comp452611_c0,comp68504_c0,comp51187_c0,comp65909_c1,comp57342_c2,comp797829_c0,comp43027_c0,comp62529_c0,comp50877_c0,comp227801_c0,comp65971_c0,comp60041_c0,comp67896_c0,comp68060_c0,comp63494_c0,comp32349_c0,comp61844_c0,comp720625_c0,comp63985_c0,comp51912_c0,comp59104_c0,comp…
GO:0008150	Biological Process	GO:0044699	single-organism process	GO:0044767	single-organism developmental process	GO:0010015	root morphogenesis	28	comp69297_c0,comp67435_c0,comp60759_c0,comp64274_c0,comp68190_c0,comp68178_c0,comp65404_c0,comp67612_c0,comp66359_c0,comp38226_c0,comp29840_c0,comp54329_c0,comp66598_c1,comp56257_c0,comp61300_c0,comp62190_c0,comp60786_c0,comp54526_c0,comp52535_c0,comp64993_c0,comp56565_c0,comp36100_c0,comp65537_c0,comp63785_c0,comp38948_c0,comp59034_c0,comp31472_c0,comp64297_c0,comp52543_c0,comp19818_c0,comp58377…
GO:0008150	Biological Process	GO:0044699	single-organism process	GO:0044767	single-organism developmental process	GO:0048514	blood vessel morphogenesis	2	comp497983_c0,comp228931_c0,comp52644_c1,comp57671_c0,comp56960_c1,comp63449_c0,comp63379_c0,comp18690_c0,comp845767_c0,comp584975_c0,comp53926_c0,comp47758_c0,comp69297_c0,comp54974_c0,comp35016_c0,comp53492_c0,comp40932_c0,comp68585_c0,comp65808_c6,comp55070_c0,comp39590_c0,comp66255_c0,comp67899_c0,comp780656_c0,comp59810_c0,comp66830_c0,comp576416_c0,comp476189_c0,comp63449_c1,comp65828_c0,co…
GO:0008150	Biological Process	GO:0044699	single-organism process	GO:0044767	single-organism developmental process	GO:0048653	anther development	4	comp67138_c0,comp67751_c0,comp48179_c1,comp58469_c0,comp37087_c0,comp54163_c0,comp47912_c0,comp31874_c0,comp61780_c0,comp61505_c0,comp58027_c0,comp593355_c0,comp495517_c0,comp54570_c1,comp58410_c1,comp65186_c0,comp898203_c0,comp505166_c0,comp63438_c0,comp35357_c0,comp57307_c1,comp60734_c0,comp67453_c1,comp60126_c0,comp780006_c0,comp61009_c0,comp59344_c0,comp742055_c0,comp63219_c0,comp68789_c0,com…
GO:0008150	Biological Process	GO:0044699	single-organism process	GO:0044767	single-organism developmental process	GO:0097438	exit from dormancy	1	comp69124_c0,comp66268_c0,comp68399_c0,comp45107_c1,comp63132_c0,comp45127_c0,comp63786_c0,comp69159_c0,comp68085_c2,comp1717_c0,comp60106_c0,comp40974_c0,comp66574_c0,comp62822_c0,comp69013_c2,comp695272_c0,comp31206_c0,comp59376_c1,comp64594_c0,comp47279_c0,comp42129_c1,comp56506_c0,comp51435_c0,comp28750_c0,comp43280_c0,comp42129_c2,comp2603_c0,comp59677_c0,comp67657_c0,comp29445_c0,comp66535_…
GO:0008150	Biological Process	GO:0044699	single-organism process	GO:0044767	single-organism developmental process	GO:0009887	organ morphogenesis	15	comp68706_c0,comp60514_c0,comp68877_c0,comp65202_c0,comp54522_c0,comp68529_c0,comp902506_c0,comp255607_c0,comp154097_c0,comp45225_c0,comp67233_c0,comp63954_c0,comp63907_c0,comp66030_c1,comp56411_c0,comp66708_c0,comp53047_c0,comp69268_c1,comp68718_c0,comp62718_c0,comp58434_c0,comp865888_c0,comp846695_c0,comp56725_c0,comp59862_c0,comp62741_c0,comp67541_c0,comp52107_c0,comp69176_c1,comp64573_c0,comp…
GO:0008150	Biological Process	GO:0044699	single-organism process	GO:0044767	single-organism developmental process	GO:0048598	embryonic morphogenesis	1	comp67609_c0,comp62459_c0,comp67320_c0,comp45966_c0,comp55367_c0,comp68359_c0,comp60701_c0,comp61926_c0,comp68094_c1,comp65130_c0,comp68164_c0,comp30242_c0,comp57928_c0,comp67047_c4,comp57884_c1,comp59868_c0,comp42123_c0,comp69153_c0,comp64266_c0,comp59831_c0,comp56973_c0,comp677090_c0,comp68947_c0,comp68002_c0,comp47783_c0,comp65682_c0,comp35814_c0,comp39262_c0,comp67751_c0,comp47587_c0,comp137_…
GO:0008150	Biological Process	GO:0044699	single-organism process	GO:0044767	single-organism developmental process	GO:0001525	angiogenesis	2	comp599208_c0,comp434236_c0
GO:0008150	Biological Process	GO:0044699	single-organism process	GO:0044767	single-organism developmental process	GO:0048438	floral whorl development	16	comp9464_c0,comp471625_c0,comp63647_c0,comp49388_c0,comp1768_c1,comp53447_c0,comp14013_c0,comp52258_c0,comp55629_c0,comp53316_c0,comp54705_c1,comp368942_c0,comp28229_c1,comp65736_c0,comp49010_c0,comp64906_c0,comp60097_c0,comp63215_c0,comp67867_c0,comp59897_c0,comp56483_c0,comp61990_c0,comp68004_c0,comp61378_c0,comp56622_c0,comp59325_c0,comp32622_c0,comp30962_c0,comp720625_c0,comp64232_c0,comp5683…
GO:0008150	Biological Process	GO:0044699	single-organism process	GO:0044767	single-organism developmental process	GO:0048364	root development	36	comp12728_c0,comp56389_c0,comp53815_c0,comp58361_c0,comp571057_c0,comp680081_c0,comp1165_c0,comp63215_c0,comp52606_c0,comp59125_c0,comp59466_c0,comp346698_c0,comp31206_c0,comp56936_c0,comp43280_c0,comp342908_c0,comp42129_c2,comp53814_c0,comp51852_c0,comp58498_c0,comp51116_c0,comp57692_c0
GO:0008150	Biological Process	GO:0044699	single-organism process	GO:0044767	single-organism developmental process	GO:0007568	aging	7	comp57151_c0,comp68244_c0,comp50529_c0,comp63593_c0,comp52011_c0,comp66317_c1,comp58055_c0,comp568527_c0,comp65807_c0,comp349875_c0,comp3288_c0,comp60047_c0,comp55517_c0,comp43280_c0,comp58999_c0,comp64328_c0,comp56506_c0,comp56372_c0,comp59376_c1,comp58185_c0,comp58469_c0,comp58288_c0,comp366127_c0,comp67484_c0,comp68053_c0,comp59235_c0,comp63571_c0,comp58187_c0,comp61269_c0,comp57078_c0,comp575…
GO:0008150	Biological Process	GO:0044699	single-organism process	GO:0044767	single-organism developmental process	GO:0007349	cellularization	4	comp815204_c0,comp9464_c0,comp63504_c0,comp299698_c0,comp67412_c0,comp53953_c0,comp62925_c0,comp67947_c0,comp56404_c2,comp50325_c0,comp68025_c0,comp64940_c0,comp47024_c0,comp60384_c0,comp57990_c0,comp42614_c1,comp50111_c1,comp50598_c0,comp45107_c1,comp7681_c0,comp56580_c0,comp64903_c1,comp56544_c0,comp64845_c0,comp67014_c2,comp44262_c0,comp53817_c0,comp4454_c0,comp57908_c0,comp68751_c1,comp64172_…
GO:0008150	Biological Process	GO:0044699	single-organism process	GO:0044767	single-organism developmental process	GO:0048645	organ formation	5	comp67193_c3,comp351267_c0
GO:0008150	Biological Process	GO:0044699	single-organism process	GO:0044767	single-organism developmental process	GO:0030703	eggshell formation	4	comp497532_c0,comp68004_c0,comp389752_c0,comp516175_c0,comp65277_c0,comp57135_c1,comp63583_c0,comp57983_c0,comp61234_c0,comp67998_c0,comp62216_c0,comp29840_c0,comp48532_c0,comp17511_c0,comp70268_c0,comp55006_c0,comp60184_c0,comp64929_c1,comp69363_c0,comp681303_c0,comp51459_c0,comp63147_c0,comp55654_c0,comp47684_c0,comp68158_c0,comp593355_c0,comp462158_c0,comp1423_c0,comp33312_c0,comp65186_c0,comp…
GO:0008150	Biological Process	GO:0044699	single-organism process	GO:0044767	single-organism developmental process	GO:0048367	shoot system development	64	comp1126247_c0,comp864572_c0,comp64619_c0,comp389159_c0,comp61826_c0,comp525_c0,comp66777_c0,comp666094_c0,comp62000_c0,comp53910_c0,comp41196_c0,comp11380_c0,comp18575_c0,comp65320_c0,comp66748_c0,comp48870_c0,comp47867_c0,comp47441_c0,comp63620_c0,comp51180_c0,comp61917_c0,comp57388_c0,comp62227_c0
GO:0008150	Biological Process	GO:0044699	single-organism process	GO:0044767	single-organism developmental process	GO:0048569	post-embryonic organ development	27	comp23552_c1,comp60237_c0,comp29445_c0,comp65576_c0,comp63488_c0,comp57785_c0,comp68298_c1,comp300204_c0,comp59830_c0,comp54302_c0,comp377707_c0,comp34813_c0,comp64119_c0,comp67344_c0,comp53911_c0,comp512445_c0,comp63381_c0,comp57908_c0,comp201692_c0,comp34459_c0,comp391639_c0,comp63679_c0,comp50120_c0,comp65508_c0,comp32238_c0,comp16364_c0,comp710946_c0,comp64266_c0,comp67770_c0,comp520974_c0,co…
GO:0008150	Biological Process	GO:0044699	single-organism process	GO:0044767	single-organism developmental process	GO:0010927	cellular component assembly involved in morphogenesis	11	comp57307_c1,comp47616_c0,comp60734_c0,comp505339_c0,comp53948_c0,comp802538_c0,comp44724_c1,comp67163_c0,comp51378_c0,comp54711_c0,comp64279_c0,comp59264_c2,comp51288_c0,comp31874_c0,comp66104_c0,comp61780_c0,comp68284_c0,comp60714_c0,comp593355_c0,comp63306_c0,comp969_c0,comp60460_c0,comp898203_c0,comp65186_c0,comp66637_c2,comp47914_c1,comp63288_c2,comp57359_c1,comp33588_c0,comp412008_c0,comp67…
GO:0008150	Biological Process	GO:0044699	single-organism process	GO:0044767	single-organism developmental process	GO:0009790	embryo development	36	comp47140_c0,comp58469_c0,comp53992_c0,comp54674_c0,comp67193_c3,comp56500_c1,comp64523_c1,comp61505_c0,comp245995_c0,comp49234_c0,comp65550_c0,comp351267_c0,comp676741_c0,comp50676_c0,comp55784_c0,comp494173_c0,comp65886_c0,comp16774_c0,comp57945_c0,comp66659_c1,comp65310_c0,comp15579_c0,comp57152_c0,comp68510_c0,comp50848_c2,comp63224_c1,comp57977_c1,comp60322_c2,comp58962_c0,comp62378_c0,comp6…
GO:0008150	Biological Process	GO:0044699	single-organism process	GO:0044767	single-organism developmental process	GO:0001568	blood vessel development	2	comp56404_c2,comp67368_c0,comp69340_c0,comp57908_c0,comp53953_c0,comp62925_c0,comp815204_c0,comp9464_c0,comp299698_c0,comp68025_c0,comp47024_c0,comp64940_c0,comp66663_c0,comp66510_c0,comp49485_c0,comp50111_c1,comp42614_c1,comp55886_c0
GO:0008150	Biological Process	GO:0044699	single-organism process	GO:0044767	single-organism developmental process	GO:0048589	developmental growth	50	comp689408_c0,comp68573_c0,comp61318_c0,comp68733_c0,comp68876_c2,comp54982_c1,comp65808_c6,comp52543_c0,comp19818_c0,comp53407_c0,comp431353_c0,comp68967_c1,comp61659_c0,comp68292_c0,comp505166_c0,comp50421_c0,comp64949_c0,comp65949_c0,comp64993_c0,comp58483_c1,comp14369_c0,comp50016_c0,comp63778_c0,comp63948_c0,comp38226_c0,comp64109_c0,comp56085_c0,comp68393_c0,comp61375_c0,comp67792_c0,comp22…
GO:0008150	Biological Process	GO:0044699	single-organism process	GO:0044767	single-organism developmental process	GO:0031099	regeneration	9	comp63178_c0,comp48336_c0,comp61976_c0,comp41743_c0,comp595527_c0,comp50679_c0,comp64961_c0,comp34814_c0,comp58694_c0,comp507251_c0,comp68290_c0,comp63593_c0,comp49709_c0,comp60604_c0,comp65267_c0,comp56954_c0,comp68871_c0,comp52011_c0,comp60701_c0,comp54122_c0,comp59005_c0,comp59980_c0,comp63832_c0,comp67110_c1,comp60755_c0,comp54611_c0,comp65227_c0,comp43959_c0,comp52187_c0,comp465381_c0,comp60…
GO:0008150	Biological Process	GO:0044699	single-organism process	GO:0044767	single-organism developmental process	GO:0010014	meristem initiation	1	comp63620_c0
GO:0008150	Biological Process	GO:0044699	single-organism process	GO:0044767	single-organism developmental process	GO:0043934	sporulation	27	comp67276_c0,comp63104_c0,comp560543_c0,comp43897_c0,comp14649_c0,comp61380_c0,comp60935_c0,comp57932_c0,comp437924_c0,comp65938_c0,comp36239_c0,comp427321_c0,comp32155_c1,comp25599_c0,comp63822_c0,comp360401_c0,comp66344_c0,comp37087_c0,comp864572_c0,comp52160_c1,comp57024_c1,comp68091_c0,comp29840_c0,comp60995_c0,comp39872_c0,comp441582_c0,comp23409_c0,comp31072_c0,comp48473_c0,comp66441_c0,com…
GO:0008150	Biological Process	GO:0044699	single-organism process	GO:0044767	single-organism developmental process	GO:0048468	cell development	52	comp36163_c0,comp48446_c0,comp56275_c0,comp50374_c0,comp34031_c0,comp902506_c0,comp65731_c0,comp66002_c1,comp66212_c0,comp65344_c0,comp3619_c0,comp66618_c0,comp58281_c0,comp55800_c1,comp65969_c0,comp14417_c0,comp53233_c0,comp361661_c0,comp37872_c0,comp63558_c0,comp399519_c0,comp49665_c1,comp64713_c0,comp56109_c2,comp67773_c0,comp63620_c0,comp68593_c0,comp63865_c0,comp281315_c0,comp36239_c0,comp65…
GO:0008150	Biological Process	GO:0044699	single-organism process	GO:0044767	single-organism developmental process	GO:0032989	cellular component morphogenesis	87	comp57307_c1,comp35357_c0,comp52170_c0,comp60734_c0,comp57078_c0,comp66645_c1,comp742055_c0,comp42539_c0,comp64504_c0,comp67138_c0,comp58469_c0,comp47912_c0,comp65304_c1,comp61780_c0,comp61505_c0,comp593355_c0,comp495517_c0,comp62767_c0,comp54570_c1,comp505166_c0,comp898203_c0,comp65186_c0,comp57884_c1,comp68587_c0,comp40564_c0,comp61918_c0,comp228251_c0,comp56372_c0,comp52525_c0,comp45460_c0,com…
GO:0008150	Biological Process	GO:0044699	single-organism process	GO:0044767	single-organism developmental process	GO:0010092	specification of organ identity	2	comp67163_c0,comp68261_c0
GO:0008150	Biological Process	GO:0044699	single-organism process	GO:0044767	single-organism developmental process	GO:0048859	formation of anatomical boundary	1	comp66011_c0,comp61928_c0,comp10020_c0,comp55916_c0,comp67565_c0,comp23553_c0,comp41398_c0,comp65721_c0,comp68086_c0,comp57377_c0,comp65726_c0,comp68530_c0,comp33340_c0,comp240419_c0,comp52112_c0,comp63026_c0,comp67071_c0,comp67989_c1,comp63602_c1,comp65427_c0,comp48994_c1,comp713760_c0,comp53088_c1,comp62250_c0,comp55337_c1,comp51981_c0,comp68260_c0,comp31964_c0,comp60286_c0,comp50079_c0,comp648…
GO:0008150	Biological Process	GO:0044699	single-organism process	GO:0044767	single-organism developmental process	GO:0061061	muscle structure development	3	comp44216_c0,comp611366_c0,comp67191_c0,comp155060_c0,comp58466_c0,comp66964_c0,comp62886_c1,comp38486_c0,comp56937_c0,comp61915_c0,comp67166_c0,comp61924_c0,comp67416_c0,comp69217_c0,comp54053_c0,comp42611_c0,comp48387_c0,comp66304_c0,comp61298_c0,comp65325_c0,comp61004_c2,comp351267_c0,comp52169_c0,comp61610_c1,comp3123_c0,comp559379_c0,comp60981_c2,comp532707_c0,comp55555_c0,comp63118_c0,comp5…
GO:0008150	Biological Process	GO:0044699	single-organism process	GO:0044767	single-organism developmental process	GO:0048532	anatomical structure arrangement	4	comp55745_c0,comp298765_c0,comp489414_c0,comp67448_c0,comp66563_c1,comp441435_c0,comp324621_c0,comp64114_c0,comp50499_c0,comp48306_c0,comp67213_c0,comp49109_c0,comp600927_c0,comp66102_c0,comp67622_c0,comp501446_c0,comp66027_c0,comp64932_c0,comp18039_c0,comp69343_c0,comp52015_c0,comp67387_c0,comp68432_c0,comp55885_c0,comp14369_c0,comp65646_c0,comp398103_c0,comp67198_c0,comp66941_c0,comp1017314_c0,…
GO:0008150	Biological Process	GO:0044699	single-organism process	GO:0044767	single-organism developmental process	GO:0048806	genitalia development	1	comp40195_c0,comp64890_c0,comp67181_c0,comp3149_c0,comp49515_c0,comp47551_c0,comp324343_c0,comp59372_c0,comp67479_c0,comp67065_c0,comp67651_c0,comp55277_c0,comp62501_c0,comp37908_c0,comp488588_c0,comp42734_c0,comp66808_c0,comp57800_c0,comp31868_c0,comp57702_c0,comp32167_c0,comp60558_c0,comp64356_c0,comp66409_c0,comp20862_c0,comp37768_c0,comp629276_c0,comp60297_c0,comp65911_c0,comp46794_c1,comp354…
GO:0008150	Biological Process	GO:0044699	single-organism process	GO:0044767	single-organism developmental process	GO:0021700	developmental maturation	21	comp66956_c0,comp65291_c0,comp43698_c0,comp66622_c0,comp687095_c0,comp59514_c0,comp67267_c0,comp61418_c0,comp68913_c0,comp57604_c0,comp26538_c0,comp62577_c0,comp66987_c0,comp58910_c0,comp69343_c0,comp68005_c0,comp64849_c0,comp69073_c0,comp63935_c0,comp57908_c0,comp61041_c0,comp51600_c0,comp66448_c0,comp64960_c0,comp56881_c0,comp86772_c0,comp58032_c0
GO:0008150	Biological Process	GO:0044699	single-organism process	GO:0044767	single-organism developmental process	GO:0010053	root epidermal cell differentiation	21	comp66459_c0,comp50469_c0,comp43810_c0,comp52155_c0,comp63170_c0,comp59416_c0,comp64600_c0,comp61821_c0,comp65732_c0,comp66637_c2,comp64428_c1,comp33991_c0,comp64392_c0,comp359244_c0,comp387925_c0,comp57234_c0,comp29840_c0,comp66862_c0,comp33588_c0,comp61789_c0,comp47990_c0,comp57089_c0,comp66104_c0,comp62742_c0,comp63198_c2,comp61969_c1,comp63187_c0,comp54406_c0,comp60501_c1,comp63245_c0,comp571…
GO:0008150	Biological Process	GO:0044699	single-organism process	GO:0044765	single-organism transport	GO:0048193	Golgi vesicle transport	123	comp63675_c0,comp68733_c0,comp66365_c1,comp67009_c0,comp7951_c0,comp64669_c0,comp24250_c0,comp65875_c0,comp61931_c0,comp56181_c0,comp61652_c0,comp49786_c0,comp48650_c0,comp61257_c0,comp66694_c0,comp65852_c0,comp400689_c0,comp61196_c0,comp62653_c1,comp57469_c0,comp44390_c0,comp22618_c0,comp52355_c0,comp67463_c0,comp68433_c0,comp56702_c0,comp59372_c0,comp68623_c2,comp45914_c0,comp1314822_c0,comp418…
GO:0008150	Biological Process	GO:0044699	single-organism process	GO:0044765	single-organism transport	GO:0015837	amine transport	2	comp63170_c0,comp21068_c0,comp52155_c0,comp66208_c0,comp57822_c0,comp64600_c0,comp49515_c0,comp50469_c0,comp53333_c0,comp61617_c0,comp359244_c0,comp48639_c0,comp65679_c0,comp57234_c0,comp65929_c0,comp29840_c0,comp402644_c0,comp115300_c0,comp57089_c0,comp47990_c0,comp65732_c0,comp68488_c0,comp64428_c1,comp62067_c0,comp64392_c0,comp44035_c0,comp58824_c0,comp48416_c0,comp56172_c1,comp65439_c0,comp64…
GO:0008150	Biological Process	GO:0044699	single-organism process	GO:0044765	single-organism transport	GO:0006836	neurotransmitter transport	1	comp710946_c0,comp67770_c0,comp67344_c0,comp57785_c0
GO:0008150	Biological Process	GO:0044699	single-organism process	GO:0044765	single-organism transport	GO:0006818	hydrogen transport	598	comp64119_c0,comp2265_c0,comp68051_c0,comp64750_c0,comp58361_c0,comp530345_c0,comp510227_c0,comp860162_c0,comp749089_c0,comp54760_c0,comp32238_c0,comp64413_c0,comp55773_c0,comp62114_c0,comp60788_c0,comp7110_c0,comp58431_c0,comp349776_c0,comp61918_c0,comp63679_c0,comp54905_c0,comp23369_c0,comp56300_c0,comp65154_c0,comp57813_c0,comp62639_c0,comp59926_c0,comp68926_c0,comp68161_c0,comp59686_c0,comp66…
GO:0008150	Biological Process	GO:0044699	single-organism process	GO:0044765	single-organism transport	GO:0006839	mitochondrial transport	50	comp60945_c1,comp67479_c0,comp63155_c0,comp47551_c0,comp179502_c0,comp49515_c0,comp68043_c0,comp37908_c0,comp51081_c0,comp57345_c1,comp67344_c0,comp67996_c0,comp56030_c0,comp58431_c0,comp60558_c0,comp629276_c0,comp60501_c1,comp56181_c0,comp385100_c0,comp56959_c0,comp60558_c1,comp44064_c0,comp65154_c0,comp65201_c0,comp440857_c0,comp60514_c1,comp57345_c0,comp62404_c0,comp65023_c1,comp460849_c0,comp…
GO:0008150	Biological Process	GO:0044699	single-organism process	GO:0044765	single-organism transport	GO:0055085	transmembrane transport	670	comp132173_c0,comp62238_c0,comp488524_c0,comp62949_c0,comp207583_c0,comp32018_c0,comp66491_c0,comp58201_c0,comp65682_c0,comp63691_c1,comp44166_c0,comp64737_c0,comp33806_c0,comp61713_c0,comp64982_c0,comp59794_c0,comp575469_c0,comp66498_c1,comp59888_c0,comp64334_c0,comp61045_c0,comp64960_c0,comp66021_c0,comp59193_c0,comp67903_c0,comp50908_c0,comp64997_c6,comp49993_c0,comp274678_c0,comp61254_c0,comp…
GO:0008150	Biological Process	GO:0044699	single-organism process	GO:0044765	single-organism transport	GO:0019755	one-carbon compound transport	2	comp61560_c2,comp63224_c0,comp60514_c0,comp41989_c0,comp37984_c0,comp65202_c0,comp68529_c0,comp902506_c0,comp4167_c0,comp196370_c0,comp51661_c0,comp103340_c0,comp52189_c0,comp63479_c0,comp59699_c0,comp60181_c0,comp45225_c0,comp64651_c0,comp63954_c0,comp2777_c0,comp66030_c1,comp56411_c0,comp48015_c0,comp53047_c0,comp712897_c0,comp69304_c0,comp471814_c0,comp61533_c0,comp497376_c0,comp62842_c0,comp3…
GO:0008150	Biological Process	GO:0044699	single-organism process	GO:0044765	single-organism transport	GO:0051180	vitamin transport	9	comp745531_c0,comp59001_c0,comp65372_c0,comp63072_c0
GO:0008150	Biological Process	GO:0044699	single-organism process	GO:0044765	single-organism transport	GO:0007034	vacuolar transport	3	comp64069_c0,comp51100_c0
GO:0008150	Biological Process	GO:0044699	single-organism process	GO:0044765	single-organism transport	GO:0016197	endosomal transport	7	comp53355_c0,comp62018_c1,comp64982_c0,comp679713_c0,comp56295_c1,comp63669_c0,comp172755_c0,comp45325_c0,comp64193_c0,comp22618_c0,comp304606_c0,comp66438_c0,comp4737_c0,comp56962_c0,comp504698_c0,comp16774_c0,comp51673_c0,comp488588_c0,comp16543_c0,comp178511_c0,comp66860_c1,comp60097_c0,comp44145_c0,comp324343_c0,comp54762_c0,comp4027_c0,comp62273_c0
GO:0008150	Biological Process	GO:0044699	single-organism process	GO:0044765	single-organism transport	GO:0042908	xenobiotic transport	2	comp51580_c1,comp57174_c0,comp250196_c0,comp56592_c0
GO:0008150	Biological Process	GO:0044699	single-organism process	GO:0044765	single-organism transport	GO:0015893	drug transport	63	comp63016_c1,comp68594_c5,comp49980_c0
GO:0008150	Biological Process	GO:0044699	single-organism process	GO:0044765	single-organism transport	GO:0008643	carbohydrate transport	41	comp399215_c0,comp250912_c0,comp273663_c0
GO:0008150	Biological Process	GO:0044699	single-organism process	GO:0044765	single-organism transport	GO:0015748	organophosphate ester transport	14	comp37768_c0
GO:0008150	Biological Process	GO:0044699	single-organism process	GO:0044765	single-organism transport	GO:0051170	nuclear import	65	comp60558_c0,comp767581_c0,comp58431_c0,comp54865_c0,comp58915_c0,comp5056_c0,comp58695_c0,comp56030_c0,comp67761_c0,comp710946_c0,comp68780_c0,comp42682_c0,comp62114_c0,comp46086_c0,comp60558_c1,comp179502_c0,comp47551_c0,comp47566_c1,comp63155_c0,comp51081_c0,comp57345_c1,comp67344_c0,comp57908_c0,comp65154_c0,comp57345_c0,comp65372_c0,comp299698_c0,comp68043_c0
GO:0008150	Biological Process	GO:0044699	single-organism process	GO:0044765	single-organism transport	GO:0015850	organic hydroxy compound transport	2	comp37069_c0,comp56986_c0
GO:0008150	Biological Process	GO:0044699	single-organism process	GO:0044765	single-organism transport	GO:0006811	ion transport	1425	comp51100_c0,comp64069_c0,comp28988_c0,comp57151_c0
GO:0008150	Biological Process	GO:0044699	single-organism process	GO:0044765	single-organism transport	GO:0010232	vascular transport	1	comp63016_c1
GO:0008150	Biological Process	GO:0044699	single-organism process	GO:0044765	single-organism transport	GO:0015849	organic acid transport	129	comp63072_c0,comp64978_c1,comp66568_c0,comp569764_c0,comp58338_c0,comp54651_c0,comp51600_c0,comp65201_c0,comp55045_c0,comp66475_c0,comp74512_c0,comp63944_c1,comp277841_c0,comp57066_c0,comp37768_c0
GO:0008150	Biological Process	GO:0044699	single-organism process	GO:0044765	single-organism transport	GO:1901264	carbohydrate derivative transport	35	comp56959_c0
GO:0008150	Biological Process	GO:0044699	single-organism process	GO:0044765	single-organism transport	GO:0006900	membrane budding	6	comp37069_c0,comp56986_c0
GO:0008150	Biological Process	GO:0044699	single-organism process	GO:0044765	single-organism transport	GO:0015851	nucleobase transport	2	comp63962_c2,comp43698_c0,comp66893_c0,comp66920_c3,comp569764_c0,comp28988_c0,comp57908_c0,comp65201_c0,comp69343_c0,comp63198_c3,comp57151_c0,comp277841_c0,comp64069_c0,comp51100_c0,comp57415_c0,comp60068_c0
GO:0008150	Biological Process	GO:0044699	single-organism process	GO:0044765	single-organism transport	GO:0009914	hormone transport	6	comp51600_c0,comp60558_c1,comp58338_c0,comp54651_c0,comp47566_c1,comp63187_c0,comp57345_c0,comp299698_c0,comp65154_c0,comp767581_c0,comp54865_c0,comp58915_c0,comp64907_c0,comp58695_c0,comp68780_c0,comp67761_c0,comp42682_c0,comp46086_c0,comp179502_c0,comp47551_c0,comp63155_c0,comp67344_c0,comp57345_c1,comp51081_c0,comp65372_c0,comp68043_c0,comp57908_c0,comp5056_c0,comp60558_c0,comp58431_c0,comp619…
GO:0008150	Biological Process	GO:0044699	single-organism process	GO:0044765	single-organism transport	GO:1901678	iron coordination entity transport	17	comp63620_c0,comp50330_c0,comp66478_c2,comp48170_c0,comp59741_c0,comp69240_c0,comp54690_c0
GO:0008150	Biological Process	GO:0044699	single-organism process	GO:0044765	single-organism transport	GO:0006605	protein targeting	205	comp58663_c0,comp66574_c0,comp66104_c0,comp64773_c0
GO:0008150	Biological Process	GO:0044699	single-organism process	GO:0044765	single-organism transport	GO:0051029	rRNA transport	2	comp569764_c0,comp66475_c0,comp64978_c1,comp63944_c1,comp63072_c0
GO:0008150	Biological Process	GO:0044699	single-organism process	GO:0044765	single-organism transport	GO:0006869	lipid transport	16	comp679713_c0,comp62273_c0,comp304606_c0,comp56962_c0
GO:0008150	Biological Process	GO:0044699	single-organism process	GO:0044765	single-organism transport	GO:0042044	fluid transport	4	comp66920_c3,comp56455_c0,comp28988_c0,comp569764_c0,comp48170_c0,comp55578_c0,comp56592_c0,comp51600_c0,comp67854_c0,comp58338_c0,comp69343_c0,comp65201_c0,comp63299_c1,comp66307_c0,comp59741_c0,comp68404_c0,comp66568_c0,comp47811_c0,comp74512_c0,comp57066_c0,comp62553_c0,comp60068_c0,comp68814_c0,comp69166_c0,comp473815_c0,comp57151_c0,comp66475_c0,comp65331_c0,comp58116_c0,comp66478_c2,comp546…
GO:0008150	Biological Process	GO:0044699	single-organism process	GO:0044765	single-organism transport	GO:0051181	cofactor transport	24	comp65201_c0,comp57908_c0,comp38486_c0,comp69343_c0,comp473815_c0,comp65372_c0,comp63198_c3,comp51081_c0,comp57151_c0,comp58138_c1,comp66475_c0,comp63187_c0,comp64069_c0,comp277841_c0,comp63072_c0,comp51100_c0,comp64978_c1,comp43698_c0,comp63962_c2,comp42682_c0,comp66893_c0,comp74512_c0,comp32118_c0,comp56455_c0,comp66324_c0,comp569764_c0,comp28988_c0
GO:0008150	Biological Process	GO:0044699	single-organism process	GO:0044765	single-organism transport	GO:0006909	phagocytosis	2	comp65055_c0,comp66365_c1,comp62754_c0,comp41843_c1,comp66694_c0,comp61197_c0,comp59372_c0,comp29445_c0,comp61196_c0,comp68623_c2,comp57469_c0
GO:0008150	Biological Process	GO:0044699	single-organism process	GO:0044765	single-organism transport	GO:0046903	secretion	95	comp50318_c1,comp32118_c0,comp43280_c0,comp51500_c0,comp342908_c0,comp64546_c0,comp49732_c0,comp56389_c0,comp68814_c0,comp60945_c1,comp53815_c0,comp55130_c0,comp67490_c0,comp63215_c0,comp53800_c0,comp69003_c0,comp323363_c0,comp65821_c0,comp58695_c0,comp31474_c0,comp61197_c0,comp66893_c0,comp913261_c0,comp65932_c0,comp55045_c0,comp61341_c0,comp63399_c0,comp56959_c0,comp51600_c0,comp54008_c0,comp63…
GO:0008150	Biological Process	GO:0044699	single-organism process	GO:0044765	single-organism transport	GO:0042886	amide transport	25	comp37069_c0,comp56986_c0
GO:0008150	Biological Process	GO:0044699	single-organism process	GO:0044765	single-organism transport	GO:0043574	peroxisomal transport	16	comp64538_c0,comp66502_c0,comp58915_c0,comp767581_c0,comp64316_c0,comp64497_c0,comp66893_c0,comp68780_c0,comp45107_c1,comp67761_c0,comp54370_c0,comp46086_c0,comp142381_c0,comp54891_c0,comp44064_c0,comp60558_c1,comp385100_c0,comp56959_c0,comp53510_c0,comp63072_c0,comp56181_c0,comp65023_c1,comp62404_c0,comp63299_c1,comp41835_c0,comp60514_c1,comp57345_c0,comp65201_c0,comp440857_c0,comp65154_c0,comp5…
GO:0008150	Biological Process	GO:0044699	single-organism process	GO:0044765	single-organism transport	GO:0072348	sulfur compound transport	25	comp60026_c0,comp142381_c0,comp196833_c0,comp41835_c0,comp56323_c0,comp25494_c0,comp53510_c0,comp66502_c0,comp53768_c1
GO:0008150	Biological Process	GO:0044699	single-organism process	GO:0044765	single-organism transport	GO:0017038	protein import	111	comp58695_c0
GO:0008150	Biological Process	GO:0044699	single-organism process	GO:0044765	single-organism transport	GO:1901337	thioester transport	2	comp54245_c0,comp53259_c0,comp68237_c0,comp59509_c3,comp58102_c0,comp50749_c0,comp61504_c0,comp798347_c0,comp63139_c0,comp56148_c0,comp361656_c0,comp61031_c1,comp68258_c0,comp57765_c0,comp44214_c0,comp20862_c0,comp61192_c0,comp67593_c1,comp529885_c0,comp62675_c0,comp67041_c1,comp49515_c0,comp61537_c1,comp68696_c1,comp57852_c0,comp56933_c1,comp63864_c0
GO:0008150	Biological Process	GO:0044699	single-organism process	GO:0044765	single-organism transport	GO:0015669	gas transport	2	comp60514_c1,comp57345_c0,comp299698_c0,comp69343_c0,comp440857_c0,comp65154_c0,comp62404_c0,comp63299_c1,comp47566_c1,comp44064_c0,comp60558_c1,comp42496_c0,comp385100_c0,comp62018_c1,comp50749_c0,comp68780_c0,comp66893_c0,comp67761_c0,comp45107_c1,comp304606_c0,comp56962_c0,comp4737_c0,comp58695_c0,comp28988_c0,comp64538_c0,comp51673_c0,comp767581_c0,comp54865_c0,comp58915_c0,comp68043_c0,comp5…
GO:0008150	Biological Process	GO:0044699	single-organism process	GO:0044765	single-organism transport	GO:0030705	cytoskeleton-dependent intracellular transport	1	comp44064_c0,comp56959_c0,comp67296_c0,comp85607_c0,comp257123_c0,comp56578_c0,comp45966_c1,comp248371_c0,comp14688_c0,comp60514_c1,comp65154_c0,comp65201_c0,comp440857_c0,comp58673_c0,comp28988_c0,comp64682_c0,comp60089_c0,comp46534_c0,comp68258_c0,comp67666_c0,comp57585_c0,comp45107_c1,comp66365_c1,comp32727_c0,comp66922_c0,comp68623_c2,comp61739_c0,comp29445_c0,comp60945_c1,comp51081_c0,comp41…
GO:0008150	Biological Process	GO:0044699	single-organism process	GO:0044707	single-multicellular organism process	GO:0002532	production of molecular mediator involved in inflammatory response	1	comp64978_c1,comp66475_c0
GO:0008150	Biological Process	GO:0044699	single-organism process	GO:0044707	single-multicellular organism process	GO:0009561	megagametogenesis	10	comp63944_c1
GO:0008150	Biological Process	GO:0044699	single-organism process	GO:0044707	single-multicellular organism process	GO:0009791	post-embryonic development	126	comp37342_c0,comp66713_c1,comp35933_c0
GO:0008150	Biological Process	GO:0044699	single-organism process	GO:0044707	single-multicellular organism process	GO:0042303	molting cycle	5	comp61941_c0,comp65730_c0,comp58695_c0,comp64316_c0
GO:0008150	Biological Process	GO:0044699	single-organism process	GO:0044707	single-multicellular organism process	GO:0010232	vascular transport	1	comp729451_c0
GO:0008150	Biological Process	GO:0044699	single-organism process	GO:0044707	single-multicellular organism process	GO:0009845	seed germination	7	comp57345_c1,comp51081_c0,comp67344_c0,comp65154_c0,comp57908_c0,comp68043_c0,comp299698_c0,comp57345_c0,comp60558_c1,comp63155_c0,comp47566_c1,comp179502_c0,comp67761_c0,comp68780_c0,comp58915_c0,comp767581_c0,comp58431_c0,comp60558_c0,comp54865_c0,comp58374_c0,comp56030_c0
GO:0008150	Biological Process	GO:0044699	single-organism process	GO:0044707	single-multicellular organism process	GO:0010022	meristem determinacy	1	comp57908_c0,comp65154_c0,comp68043_c0,comp299698_c0,comp57345_c0,comp51081_c0,comp57345_c1,comp67344_c0,comp63155_c0,comp47566_c1,comp179502_c0,comp60558_c1,comp67761_c0,comp68780_c0,comp56030_c0,comp58915_c0,comp60558_c0,comp767581_c0,comp58431_c0,comp54865_c0,comp5056_c0
GO:0008150	Biological Process	GO:0044699	single-organism process	GO:0044707	single-multicellular organism process	GO:0019827	stem cell maintenance	3	comp59629_c1,comp68026_c1,comp58206_c0,comp50581_c1,comp39540_c0,comp48795_c0,comp416351_c0,comp46560_c0,comp48200_c0,comp67612_c0,comp68876_c0,comp849620_c0,comp53333_c0,comp55277_c0,comp56452_c0,comp69658_c0,comp67762_c0,comp69240_c0,comp59059_c0,comp449699_c0,comp746_c0,comp58316_c0,comp56275_c0,comp58939_c0,comp65731_c0,comp64915_c0,comp15198_c0,comp62671_c0,comp68410_c2,comp24433_c0,comp4366…
GO:0008150	Biological Process	GO:0044699	single-organism process	GO:0044707	single-multicellular organism process	GO:0009606	tropism	9	comp68376_c0,comp56844_c0
GO:0008150	Biological Process	GO:0044699	single-organism process	GO:0044707	single-multicellular organism process	GO:0003008	system process	108	comp69297_c0
GO:0008150	Biological Process	GO:0044699	single-organism process	GO:0044707	single-multicellular organism process	GO:0043480	pigment accumulation in tissues	1	comp53532_c0,comp65211_c0,comp552229_c0,comp65212_c0,comp66459_c0,comp45835_c1,comp65020_c0,comp54302_c0,comp41943_c0,comp41218_c0,comp58426_c0,comp60682_c0,comp46298_c0,comp32785_c0,comp504823_c0,comp62489_c0,comp212955_c0,comp58434_c0,comp357795_c0,comp386647_c0,comp54529_c0,comp46677_c0,comp65011_c0,comp65875_c0,comp61213_c0,comp68261_c0,comp410250_c0,comp67773_c0,comp15727_c0,comp39699_c0,com…
GO:0008150	Biological Process	GO:0044699	single-organism process	GO:0044707	single-multicellular organism process	GO:0007275	multicellular organismal development	295	comp66482_c1,comp58809_c0,comp21245_c0,comp51431_c0,comp53042_c0,comp56736_c0,comp58480_c0,comp68136_c0,comp4659_c0,comp325662_c0,comp50322_c0,comp53735_c0,comp847578_c0,comp36239_c0,comp65062_c0,comp65938_c0,comp46888_c0,comp43422_c0,comp276402_c0,comp14013_c0,comp42947_c0,comp57280_c0,comp67020_c0,comp26998_c0,comp51352_c0,comp3627_c0,comp54902_c0,comp696673_c0,comp53446_c0,comp52137_c0,comp608…
GO:0008150	Biological Process	GO:0044699	single-organism process	GO:0044707	single-multicellular organism process	GO:0008037	cell recognition	50	comp67276_c0,comp63104_c0,comp560543_c0,comp43897_c0,comp14649_c0,comp61380_c0,comp60935_c0,comp57932_c0,comp437924_c0,comp65938_c0,comp36239_c0,comp427321_c0,comp32155_c1,comp25599_c0,comp63822_c0,comp360401_c0,comp66344_c0,comp37087_c0,comp864572_c0,comp52160_c1,comp57024_c1,comp68091_c0,comp29840_c0,comp60995_c0,comp39872_c0,comp441582_c0,comp23409_c0,comp31072_c0,comp48473_c0,comp66441_c0,com…
GO:0008150	Biological Process	GO:0044699	single-organism process	GO:0044707	single-multicellular organism process	GO:0010073	meristem maintenance	8	comp59521_c1,comp56844_c0
GO:0008150	Biological Process	GO:0044699	single-organism process	GO:0044707	single-multicellular organism process	GO:0035264	multicellular organism growth	1	comp279204_c0,comp56220_c0,comp613766_c0,comp59964_c0,comp67638_c0,comp11782_c0,comp62080_c0,comp56800_c0,comp54936_c0
GO:0008150	Biological Process	GO:0044699	single-organism process	GO:0044707	single-multicellular organism process	GO:0022404	molting cycle process	5	comp46794_c1,comp64546_c0,comp66526_c3
GO:0008150	Biological Process	GO:0044699	single-organism process	GO:0044707	single-multicellular organism process	GO:0035265	organ growth	1	comp686210_c0,comp65861_c0,comp57065_c0,comp65188_c2,comp55800_c1,comp64557_c0,comp66415_c1
GO:0008150	Biological Process	GO:0044699	single-organism process	GO:0044707	single-multicellular organism process	GO:0035637	multicellular organismal signaling	39	comp67627_c0,comp12005_c0
GO:0008150	Biological Process	GO:0044699	single-organism process	GO:0044707	single-multicellular organism process	GO:0051240	positive regulation of multicellular organismal process	8	comp64182_c0,comp55751_c0,comp59866_c0,comp65897_c0,comp63154_c1,comp51234_c0,comp440639_c0,comp64834_c1,comp61658_c0,comp29283_c0,comp57948_c0,comp60070_c0,comp48473_c0,comp62398_c0,comp717835_c0,comp37279_c0,comp63582_c0,comp63196_c0,comp34752_c0,comp63154_c0,comp57293_c1,comp54936_c0,comp182261_c0,comp697272_c0,comp68196_c0,comp320966_c0,comp11383_c0,comp58505_c0,comp68043_c0,comp47231_c0,comp…
GO:0008150	Biological Process	GO:0044699	single-organism process	GO:0044707	single-multicellular organism process	GO:0001816	cytokine production	1	comp64451_c0,comp28675_c0,comp60173_c0,comp60519_c0,comp52162_c0,comp59344_c0,comp51315_c0,comp66038_c0,comp44711_c0,comp61787_c0,comp853637_c0,comp59475_c0,comp54830_c0,comp261703_c0,comp921323_c0,comp67580_c0,comp69168_c0,comp63187_c0,comp61140_c0,comp32600_c0,comp1115842_c0,comp68867_c1,comp54104_c0,comp47776_c1,comp506592_c0,comp61133_c0,comp53855_c0,comp46948_c0,comp9881_c0,comp52161_c0,comp…
GO:0008150	Biological Process	GO:0044699	single-organism process	GO:0044707	single-multicellular organism process	GO:0010162	seed dormancy process	2	comp67521_c0,comp63302_c0,comp695651_c0,comp59499_c0,comp68075_c0,comp33812_c0,comp66116_c0,comp64358_c0,comp64802_c1,comp28781_c0,comp58076_c0,comp65247_c0,comp66139_c0,comp34821_c0
GO:0008150	Biological Process	GO:0044699	single-organism process	GO:0044707	single-multicellular organism process	GO:0007389	pattern specification process	19	comp53482_c1,comp137_c0,comp59835_c0,comp67757_c0,comp462158_c0,comp67054_c0,comp55946_c0,comp66879_c0,comp60401_c0,comp31982_c0,comp54554_c0,comp7951_c0,comp459991_c0,comp59262_c0,comp67600_c0,comp64814_c0,comp68766_c1,comp67058_c0,comp69141_c0,comp63215_c0,comp56128_c1,comp30242_c0,comp59929_c1,comp342908_c0,comp62470_c0,comp54522_c0,comp62088_c1,comp677090_c0,comp53863_c0,comp56506_c0,comp5891…
GO:0008150	Biological Process	GO:0044699	single-organism process	GO:0044707	single-multicellular organism process	GO:0051241	negative regulation of multicellular organismal process	4	comp68376_c0,comp60718_c0
GO:0008150	Biological Process	GO:0044699	single-organism process	GO:0044707	single-multicellular organism process	GO:0050878	regulation of body fluid levels	62	comp1203726_c0,comp44167_c0,comp64911_c0,comp64483_c4,comp58627_c1,comp868587_c0,comp240919_c0,comp8129_c0,comp67486_c0,comp64077_c0,comp34754_c0,comp65135_c0,comp69300_c0,comp44116_c0,comp68936_c0,comp60819_c0,comp32075_c0,comp63304_c0,comp58734_c0,comp264261_c0,comp61107_c1,comp4283_c0,comp57379_c0,comp67004_c0,comp43835_c1,comp67909_c0,comp57519_c0,comp66543_c0,comp62648_c0,comp37807_c0,comp64…
GO:0008150	Biological Process	GO:0044699	single-organism process	GO:0044707	single-multicellular organism process	GO:0050817	coagulation	62	comp68594_c5
GO:0008150	Biological Process	GO:0044699	single-organism process	GO:0044707	single-multicellular organism process	GO:0030534	adult behavior	2	comp56800_c0,comp3322_c0,comp44711_c0,comp495662_c0,comp12005_c0,comp1266499_c0,comp63828_c0,comp51163_c0,comp49359_c0,comp48490_c0,comp24338_c0,comp68712_c0,comp64747_c0,comp613766_c0,comp66242_c1,comp57092_c0,comp65154_c0,comp11782_c0,comp66740_c0,comp433754_c0,comp62141_c0,comp66685_c0,comp53446_c0,comp60665_c0,comp901192_c0,comp65135_c0,comp44116_c0,comp50682_c0,comp66029_c0,comp64149_c0,comp…
GO:0008150	Biological Process	GO:0048519	negative regulation of biological process	GO:0051093	negative regulation of developmental process	GO:0045596	negative regulation of cell differentiation	3	comp42181_c1,comp42181_c2,comp68550_c0,comp35092_c0,comp54993_c0,comp55422_c0,comp63302_c0,comp68543_c1,comp1175149_c0,comp59499_c0,comp2195_c0,comp58824_c0,comp33812_c0,comp843611_c0,comp64358_c0,comp28781_c0,comp60188_c0,comp56331_c0,comp67521_c0,comp48161_c0,comp63350_c0,comp68861_c0,comp67708_c0,comp61924_c0,comp132156_c0,comp34821_c0,comp9929_c0,comp40055_c0,comp699397_c0,comp68949_c0,comp68…
GO:0008150	Biological Process	GO:0048519	negative regulation of biological process	GO:0051093	negative regulation of developmental process	GO:0048581	negative regulation of post-embryonic development	3	comp453179_c0,comp48446_c0,comp66451_c0,comp14417_c0,comp913285_c0,comp32063_c0
GO:0008150	Biological Process	GO:0048519	negative regulation of biological process	GO:0009892	negative regulation of metabolic process	GO:0009895	negative regulation of catabolic process	1	comp65650_c0,comp59475_c0
GO:0008150	Biological Process	GO:0048519	negative regulation of biological process	GO:0009892	negative regulation of metabolic process	GO:0051172	negative regulation of nitrogen compound metabolic process	56	comp68780_c0,comp50318_c1,comp58828_c0,comp54370_c0,comp68043_c0,comp64970_c0
GO:0008150	Biological Process	GO:0048519	negative regulation of biological process	GO:0009892	negative regulation of metabolic process	GO:0010605	negative regulation of macromolecule metabolic process	103	comp42305_c0,comp45463_c0,comp52174_c0,comp60937_c0,comp50389_c0,comp39811_c1,comp53763_c0,comp41989_c0,comp69193_c0,comp60213_c0,comp45324_c0,comp603_c1,comp66941_c0,comp39131_c0,comp795_c0,comp23439_c0,comp55492_c1
GO:0008150	Biological Process	GO:0048519	negative regulation of biological process	GO:0009892	negative regulation of metabolic process	GO:0009890	negative regulation of biosynthetic process	78	comp40391_c0,comp62744_c0,comp56128_c1,comp53088_c1,comp242540_c0,comp911075_c0,comp63071_c1,comp62976_c0,comp63215_c0,comp57739_c0,comp68766_c1,comp67015_c1,comp61373_c0,comp67058_c0,comp81_c0,comp57903_c0,comp578356_c0,comp26847_c0,comp55006_c0,comp42502_c0,comp720625_c0,comp64232_c0,comp430360_c0,comp364986_c0,comp31982_c1,comp54905_c0,comp342908_c0,comp62470_c0,comp56789_c0,comp54522_c0,comp4…
GO:0008150	Biological Process	GO:0048519	negative regulation of biological process	GO:0009892	negative regulation of metabolic process	GO:0031324	negative regulation of cellular metabolic process	88	comp53676_c0,comp282827_c0
GO:0008150	Biological Process	GO:0048519	negative regulation of biological process	GO:0048585	negative regulation of response to stimulus	GO:0031348	negative regulation of defense response	2	comp132156_c0,comp64802_c1,comp58076_c0,comp61924_c0,comp58824_c0,comp68075_c0,comp54993_c0,comp35092_c0,comp68543_c1,comp60718_c0,comp65247_c0,comp699397_c0,comp66116_c0,comp48161_c0,comp56331_c0,comp54767_c0
GO:0008150	Biological Process	GO:0048519	negative regulation of biological process	GO:0048585	negative regulation of response to stimulus	GO:1901420	negative regulation of response to alcohol	1	comp44216_c0,comp59521_c1,comp23386_c0,comp58797_c0
GO:0008150	Biological Process	GO:0048519	negative regulation of biological process	GO:0048585	negative regulation of response to stimulus	GO:0009968	negative regulation of signal transduction	15	comp59964_c0,comp52174_c0,comp60937_c0,comp67638_c0,comp42305_c0,comp45463_c0,comp53763_c0,comp56800_c0,comp41989_c0,comp11782_c0,comp50389_c0,comp39811_c1,comp613766_c0,comp60213_c0,comp45324_c0,comp279204_c0,comp69193_c0,comp66941_c0,comp39131_c0,comp795_c0,comp23439_c0,comp61251_c0,comp55492_c1,comp603_c1
GO:0008150	Biological Process	GO:0048519	negative regulation of biological process	GO:0048585	negative regulation of response to stimulus	GO:0090288	negative regulation of cellular response to growth factor stimulus	1	comp65393_c1,comp64054_c0
GO:0008150	Biological Process	GO:0048519	negative regulation of biological process	GO:0048585	negative regulation of response to stimulus	GO:0032102	negative regulation of response to external stimulus	2	comp59862_c0,comp846695_c0,comp865888_c0,comp61184_c0,comp69176_c1,comp57083_c0,comp59618_c0,comp42719_c0,comp1115216_c0,comp60514_c1,comp63907_c0,comp55905_c0,comp67248_c1,comp54664_c0,comp41266_c0,comp66708_c0,comp56818_c0,comp69268_c1,comp64245_c1,comp63191_c0,comp64393_c0,comp7373_c0,comp61503_c0,comp54341_c0,comp42682_c0,comp62718_c0,comp63892_c0,comp68718_c0,comp53671_c0,comp51106_c0,comp66…
GO:0008150	Biological Process	GO:0048519	negative regulation of biological process	GO:0051051	negative regulation of transport	GO:0051589	negative regulation of neurotransmitter transport	1	comp46642_c0,comp51827_c0,comp59160_c1,comp757612_c0,comp55456_c0,comp65408_c0,comp56800_c0,comp51127_c0,comp60070_c0,comp60073_c0,comp63930_c0,comp51339_c0,comp59475_c0,comp55491_c2,comp58551_c1,comp58551_c2,comp67803_c0,comp65268_c0,comp55491_c0,comp34752_c0,comp62675_c0,comp279204_c0,comp495576_c0,comp62498_c0,comp613766_c0
GO:0008150	Biological Process	GO:0048519	negative regulation of biological process	GO:0051051	negative regulation of transport	GO:0051224	negative regulation of protein transport	9	comp58259_c0,comp61341_c0,comp59396_c0,comp64546_c0,comp54343_c0,comp1902319_c0,comp54905_c0,comp45558_c0,comp58822_c0,comp687603_c0,comp49709_c0,comp7941_c0,comp63387_c0,comp40391_c0,comp67478_c0,comp69113_c0
GO:0008150	Biological Process	GO:0048519	negative regulation of biological process	GO:0051051	negative regulation of transport	GO:0032410	negative regulation of transporter activity	1	comp63180_c0,comp56220_c0,comp43835_c0,comp65074_c0,comp60385_c0,comp66205_c0,comp56800_c0,comp651063_c0,comp43835_c1,comp65641_c1,comp580938_c0,comp279204_c0,comp2931_c0,comp62171_c0,comp63017_c0,comp57044_c0,comp62569_c0,comp613766_c0,comp62402_c1,comp32075_c0,comp10417_c0,comp49989_c0,comp330128_c0,comp60678_c0,comp54936_c0
GO:0008150	Biological Process	GO:0048519	negative regulation of biological process	GO:0051051	negative regulation of transport	GO:0045806	negative regulation of endocytosis	2	comp63620_c0,comp56736_c0,comp53985_c1,comp587915_c0,comp67359_c0,comp69187_c0,comp65938_c0,comp43422_c0,comp61341_c0,comp69346_c0,comp66391_c0,comp4659_c0,comp60406_c0,comp36239_c0,comp441039_c0,comp47410_c0,comp1559_c0,comp593355_c0,comp58434_c0,comp52987_c0,comp54902_c0,comp7941_c0,comp696673_c0,comp59466_c0,comp53985_c0,comp64093_c0,comp3627_c0,comp29840_c0,comp58557_c0,comp687603_c0,comp6590…
GO:0008150	Biological Process	GO:0048519	negative regulation of biological process	GO:0023057	negative regulation of signaling	GO:0009968	negative regulation of signal transduction	15	comp61251_c0,comp60873_c0
GO:0008150	Biological Process	GO:0048519	negative regulation of biological process	GO:0051241	negative regulation of multicellular organismal process	GO:0048581	negative regulation of post-embryonic development	3	comp57927_c0,comp59521_c1
GO:0008150	Biological Process	GO:0048519	negative regulation of biological process	GO:0051241	negative regulation of multicellular organismal process	GO:0001818	negative regulation of cytokine production	1	comp7951_c0
GO:0008150	Biological Process	GO:0048519	negative regulation of biological process	GO:0048523	negative regulation of cellular process	GO:0060969	negative regulation of gene silencing	2	comp49920_c0
GO:0008150	Biological Process	GO:0048519	negative regulation of biological process	GO:0048523	negative regulation of cellular process	GO:0060548	negative regulation of cell death	16	comp64906_c0,comp67065_c0,comp66574_c0,comp64193_c0,comp58663_c0,comp63669_c0,comp66104_c0,comp323363_c0,comp299698_c0,comp488588_c0
GO:0008150	Biological Process	GO:0048519	negative regulation of biological process	GO:0048523	negative regulation of cellular process	GO:0010639	negative regulation of organelle organization	12	comp69323_c0,comp674800_c0,comp58116_c0,comp66318_c0,comp863934_c0,comp66324_c0,comp55045_c0,comp54891_c0,comp61197_c0,comp37489_c0,comp63669_c0,comp66893_c0,comp60501_c1,comp63072_c0,comp56291_c0,comp63043_c0,comp64978_c1,comp57415_c0,comp63399_c0,comp42688_c0,comp299698_c0,comp54008_c0,comp67474_c1,comp63187_c0,comp65469_c0,comp32118_c0,comp387925_c0,comp50374_c0,comp50318_c1,comp68036_c0,comp4…
GO:0008150	Biological Process	GO:0048519	negative regulation of biological process	GO:0048523	negative regulation of cellular process	GO:0010648	negative regulation of cell communication	16	comp61993_c0,comp794712_c0,comp68059_c0,comp28912_c0,comp434539_c0
GO:0008150	Biological Process	GO:0048519	negative regulation of biological process	GO:0048523	negative regulation of cellular process	GO:0045596	negative regulation of cell differentiation	3	comp68594_c5
GO:0008150	Biological Process	GO:0048519	negative regulation of biological process	GO:0048523	negative regulation of cellular process	GO:0045786	negative regulation of cell cycle	25	comp68036_c0,comp60873_c0,comp68594_c5,comp147420_c0,comp232055_c0,comp66307_c0,comp57908_c0
GO:0008150	Biological Process	GO:0048519	negative regulation of biological process	GO:0048523	negative regulation of cellular process	GO:0043242	negative regulation of protein complex disassembly	2	comp58138_c1
GO:0008150	Biological Process	GO:0048519	negative regulation of biological process	GO:0048523	negative regulation of cellular process	GO:0090288	negative regulation of cellular response to growth factor stimulus	1	comp69343_c0,comp58695_c0,comp63299_c1
GO:0008150	Biological Process	GO:0048519	negative regulation of biological process	GO:0048523	negative regulation of cellular process	GO:0031324	negative regulation of cellular metabolic process	88	comp68780_c0,comp68043_c0,comp54891_c0,comp65154_c0,comp69185_c0,comp68261_c0,comp62553_c0,comp67199_c0,comp66860_c0
GO:0008150	Biological Process	GO:0048519	negative regulation of biological process	GO:0048523	negative regulation of cellular process	GO:0010948	negative regulation of cell cycle process	25	comp43027_c0,comp60926_c0,comp2215_c0,comp23553_c0,comp63046_c2,comp63800_c0,comp63379_c0,comp63449_c0,comp47647_c0,comp53539_c0,comp53926_c0,comp584975_c0,comp55503_c0,comp53492_c0,comp47036_c1,comp544803_c0,comp54974_c0,comp49031_c0,comp32075_c0,comp50203_c0,comp48319_c0,comp613340_c0,comp53105_c0,comp67964_c0,comp39590_c0,comp55070_c0,comp64323_c0,comp65155_c0,comp576416_c0,comp299007_c0,comp5…
GO:0008150	Biological Process	GO:0048519	negative regulation of biological process	GO:0051129	negative regulation of cellular component organization	GO:0045806	negative regulation of endocytosis	2	comp65154_c0
GO:0008150	Biological Process	GO:0048519	negative regulation of biological process	GO:0051129	negative regulation of cellular component organization	GO:0010639	negative regulation of organelle organization	12	comp59125_c0,comp65023_c1,comp63187_c0,comp63072_c0,comp56291_c0,comp66462_c1,comp327125_c0,comp62703_c0,comp58468_c0,comp46920_c0,comp61197_c0,comp54365_c0,comp37489_c0,comp59355_c0,comp66478_c2,comp66324_c0,comp63301_c2,comp57908_c0,comp56533_c0,comp65372_c0,comp58828_c0,comp69240_c0,comp6727_c0,comp877530_c0,comp51100_c0,comp62378_c0,comp55130_c0,comp64503_c0,comp56389_c0,comp65576_c0,comp5954…
GO:0008150	Biological Process	GO:0048519	negative regulation of biological process	GO:0051129	negative regulation of cellular component organization	GO:0043242	negative regulation of protein complex disassembly	2	comp55745_c0,comp298765_c0,comp489414_c0,comp67448_c0,comp66563_c1,comp441435_c0,comp324621_c0,comp64114_c0,comp50499_c0,comp48306_c0,comp67213_c0,comp49109_c0,comp600927_c0,comp66102_c0,comp67622_c0,comp501446_c0,comp66027_c0,comp64932_c0,comp18039_c0,comp69343_c0,comp52015_c0,comp67387_c0,comp68432_c0,comp55885_c0,comp14369_c0,comp65646_c0,comp398103_c0,comp67198_c0,comp66941_c0,comp1017314_c0,…
GO:0008150	Biological Process	GO:0023052	signaling	GO:0044700	single organism signaling	GO:0035637	multicellular organismal signaling	39	comp64316_c0,comp58695_c0,comp63072_c0,comp69343_c0,comp46086_c0,comp54891_c0,comp63299_c1,comp58138_c1
GO:0008150	Biological Process	GO:0023052	signaling	GO:0044700	single organism signaling	GO:0023051	regulation of signaling	165	comp51081_c0
GO:0008150	Biological Process	GO:0023052	signaling	GO:0044700	single organism signaling	GO:0023056	positive regulation of signaling	7	comp794712_c0,comp68059_c0,comp61993_c0,comp28912_c0,comp434539_c0
GO:0008150	Biological Process	GO:0023052	signaling	GO:0044700	single organism signaling	GO:0007267	cell-cell signaling	39	comp63072_c0
GO:0008150	Biological Process	GO:0023052	signaling	GO:0044700	single organism signaling	GO:0007165	signal transduction	883	comp497983_c0,comp228931_c0,comp52644_c1,comp57671_c0,comp56960_c1,comp63449_c0,comp63379_c0,comp18690_c0,comp845767_c0,comp584975_c0,comp53926_c0,comp47758_c0,comp69297_c0,comp54974_c0,comp35016_c0,comp53492_c0,comp40932_c0,comp68585_c0,comp65808_c6,comp55070_c0,comp39590_c0,comp66255_c0,comp67899_c0,comp780656_c0,comp59810_c0,comp66830_c0,comp576416_c0,comp476189_c0,comp63449_c1,comp65828_c0,co…
[truncated: 639 more rows]
