# Supplementary material for: De Novo Assembly of Transcriptome Sequencing in Caragana korshinskii Kom. and Characterization of EST-SSR Markers
Source: PLoS One. 2015 Jan 28;10(1):e0115805. doi: 10.1371/journal.pone.0115805 (PMC4309406; doi:10.1371/journal.pone.0115805)
Supplement: S3 Table — (XLSX) [file pone.0115805.s004.xlsx]

## Sheet: Sheet1
S3 Table Primer information for EST-SSR
Unigenes	Forward primer(5'-3')	Reverse primer(5'-3'）	PCR product size (bp)
comp75380_c0	GCGCCCTTTGAGCATGTATG	TCTCAGTCCTTGACCCCAGT	261
comp38922_c0	TGCATTGCGAAACCTATCTGC	CAAGGGACTGGGTTCGAGTC	168
comp30529_c0	TGGGAAATTAAGCTGGAGGG	TGACTAAGATGTTCTCAACCTGCA	273
comp72996_c1	CCACGGAAATTCCCCATGGA	AGGCTTGCTTTAGTGATTTTCGA	209
comp70952_c0	ATTCCCAGTGGAGAGGTGGA	TGAATGCCGCCACAGAGAAA	115
comp517645_c0	CATGGCCGGTTTTCAACTCG	TGGTCCCTGTCCTCAGTTGA	279
comp57659_c0	TGTAAAAGGGTGAAGACCTGACT	GCCTCTGTTTGGCTGCATAG	189
comp57659_c0	GGTCACACACCCAGGACTG	AGCAGTCAACCATGTCCCTT	186
comp24940_c0	GGGAAATGGATTCGCTACCA	TCCTTTGTTTTGGATCAAGAGAGA	124
comp1946_c0	CACGTTCTTGAATTTCTCCGGT	TGCAAGATGGAGGTCACTGG	177
comp58719_c0	AGGGCCCGTTTACTTCCTTT	AGAGAGAAGATGGAAGACTAGCT	168
comp28830_c0	ATGTCATGACCCACGATCCG	CCATCTGCGAGAATAAAATTTGATTGG	206
comp64101_c0	ATCGTTTTGAATCGCTGCCG	GCGATTGAGAAACGGCTGTC	260
comp54702_c0	TTTGGAGCTGCAGGGACAAA	GGAAGGGAAGGGCCTTAAGC	252
comp73332_c0	TCAAACCCATTCTTCCCGGG	ATTGCTGTGCTAGTGTGCCT	240
comp308871_c0	CACGGTGGAATGGTGAAGGA	GCAAAAAGCAAAAGGTTTGTTTAGT	134
comp405698_c0	GGAAATATAGCAAATAAATCTGACTGC	GGATGGCCAGAGGTGTGAAA	212
comp48298_c0	TCCGGTTGGTGCAGTTTTCA	TCACGTGATTTGGAGGGGAA	276
comp74869_c1	CCAACCCGTTACACCCCTTT	TCTGAGGACAAGCCAAAAGC	152
comp56378_c0	CGATCACCAGACCCAAACCA	CCTTGGGGGAAGTTGCTCAT	236
comp73491_c0	ACTTTCTCAGTTTCGGGCCT	GGGAGCAGAGAAAGCATGGT	212
comp76240_c1	GTTCGTCGTCCTCCTCTGAC	CGCCACGCTTTCCATGAAAA	173
comp70952_c0	TGATCTGTTCCTCAGCAGCA	CCATGATCTCTTCCTGAACACCA	270
comp70434_c1	AGGATTCTTTTGTCCGGGCA	GGCTTGATTGTCTTCGGTGC	270
comp71977_c1	CAGGCCCAGTTCACCGTATT	CGTACCGGAATCTCATGGGG	183
comp60661_c0	CAATCCCCATGTCCCTGCAA	TGACAACATTTTCCCCACTGGA	222
comp73273_c0	CGGCCGCCTACTTTGTTTTT	TGTCCCCAGTGAGTAGGTCA	256
comp42800_c0	TGGCGCTAAATTTCCCAACG	CCTCTGGCAGCGATGATGT	101
comp40690_c0	GTTCGTGGTGGAGCCGAAG	CCCTTTCTCTGAAATGCGAGC	114
comp48098_c0	CGCAGCAGCTAAAATCCCTTC	ACCTGGTAACTCAGTCAGCA	273
comp51816_c0	AACAAACAAGTGTGGGTCCA	CCCTCTCATGTCATACACGTGT	276
comp68938_c0	GCACAACGATCGATCACGTG	GCAACGAGCTCAACATCGTT	271
comp66313_c0	TGTGTCAGTATGAGACCGAGG	CAGGTAACGCAGAGCTGAGT	161
comp56474_c0	ACACACTCGTAAGGCCTTGG	ACCACCCACACTGTGTGTTT	186
comp56474_c0	TGGGACGGGTTTTGTTTGGG	CACCTCACTTCTTCCGCTTA	219
comp67552_c0	GCCGGAGATGGAAAACTGGA	GCAGAAGCGTGGACTTAGCT	176
comp67382_c1	AGCAACAACCGCAACAACAA	TCTCTTGTGGTGCTTCCGAC	201
comp73883_c0	AGCATCAGCATCAACTCGGT	TGTCCTCGCTTTCGACACAA	243
comp334027_c0	GCAGATGAGCAGAGGGATGG	TCTCACCAATCCAACAGCCC	110
comp35318_c0	CGGAGGAGGTGGTTTCAGAC	CAGCCCCCATTACTGCTTCA	150
comp71650_c0	TTGGTGTACGGTGAAGGTGG	TTACGGTGGTAACGGTGGTG	268
comp72674_c0	GAGAGTGATGCATGGGAGGG	ATGGTCGCAACCCTCAACAA	144
comp66073_c0	ACTCTTTCGGTGCCTCCATG	GGTATGCTCTCGTTGAGGCA	251
comp68458_c1	AACCTGGCAATGTCGGGATT	CCAAGGGGCATGTGACTCAT	206
comp74869_c1	TCTTCCTCCCAACAAACCCA	TCAACAGCATCTTGGACCCT	275
comp74828_c0	TGCGCAAATTGCATCTCCAC	GAGTGTGTGGTGGCGAGTAA	193
comp74828_c0	CCCAACCCCAAGTAGGCTTT	CCCTGAGCTTGGAGGTGAAG	229
comp60471_c0	CACCTTTCCCCTTCTCCACC	GTTGTTGGAGGATGAGGGGG	251
comp51816_c0	AAGAGTGTTTGCCCAACCCA	ACGTTCACCACAAACACCCT	277
comp68581_c0	CTTACTCGACGCCGACTCTC	CCACTTCCCTCCAATTCGCT	272
comp70265_c0	GCGACTTGTCAGCAAAAGCA	TTTAGAACCTTCCGGTGCCC	221
comp300866_c0	TGTTTTCCACCTCGCCTCTC	CGTTAACATCACGAGTCCAACG	251
comp70880_c1	ACTATGTCCAAAGCCCGCAA	CGTACGGTGTTCCAACCTCA	171
comp64078_c0	GGTGTGGGCGAAATTGGTTC	TGTTCTGGCTCACTCCTCCT	240
comp24043_c0	AGGGTCCCTCAGTATTGGCT	CCTTTACTGGGCCTCTTGGT	230
comp67552_c0	GCTAGGGTTGCAGAGGTCAG	CAACAGCAAACCGGGATTCG	238
comp35904_c1	TCAACCAAGGTGGCATCTCC	CCTTGACCCTTCCCAGACAC	151
comp35904_c1	TGTGGCGTCGAAGAGGAAAG	GCAAAAACCGTCTTCCGCAA	180
comp67261_c2	TTAACGGTGAGTCCTGCGAC	GCTTTTGCTCCGATCGTGTC	231
comp74585_c0	GCATCGGCAGGATCTTTAGC	TCTGTGTTTCGAAAAGCATTTGGA	166
comp65324_c0	TGGCATGTGGAGTGCTTCAT	TCCAAGTTATTCACCACAGCCT	241
comp203_c0	CGCATGCATCATGAGAGACG	ACCCGCTAAAGTTGAGAGCA	279
comp74741_c0	GAAGTGCAGTACGGTGTCCA	TTACCAGTACTTGCCGGCAG	253
comp29378_c0	TTTCGGGCTGGAGAATGACC	GCGACCACAATTGTGTCCAC	175
comp59328_c0	CACGAGGACAAGGTGTTCGA	GGTACGTACTTCTCCACCACA	226
comp680330_c0	AGGGTAAAAATATGCAAATGTGTCA	GGGGGAGGGAACAATGACTA	152
comp31372_c0	CGCCTTAAAGATAATGGCACCC	GACCTGAGGTCCATTCCTTCA	202
comp65938_c0	ACATGGGACTCTCTGCATACG	CTTGGTTGTGCTAAGGTGCG	266
comp58695_c0	GGCCTTCTTCCCACCACATT	GGAGAGTCTTGGGTGGGTTG	209
comp74262_c1	ATTGATCCCGCCTCTCCTCT	ACTTCGCTTGTGAACGGTCT	192
comp72748_c0	CAGTCTACCACGTGTGCTGA	GCACCCTAAGTCCCTGACAG	280
comp63337_c1	TGGGTGAGGGAGGTGAAGAA	GCCTCCTCAAACCAAAGGGA	263
comp72028_c1	TGCTACCCTACAGCTTGAAAGG	CTGCCATAGCCATACACGGT	123
comp213569_c0	TGCGCACCAATTAATAGCGT	CGGGACCTCTTTGCAGTGAT	225
comp61131_c1	GCACCTCCAGAGTAAACCCC	TCCCACTGCCCAATCAACTC	204
comp74067_c0	TTCGTGGTCTCTCAGCAACC	TTCGTTCTGGGGATTCTGCC	146
comp67193_c1	AAGAGCGAGCGTATGGGAAA	GAGTTCAGAGAGTGACGGGC	185
comp71642_c0	CTTCCAAAGCAGCAGCACAG	TTTAATTTGTGCCCGCTCGC	195
comp29476_c0	ACGAGAAGATTGAGGGAGTAGT	TGAATGGAAGTGAGGCCCTG	239
comp71343_c0	AGAGGGGAGTGCGAGAGAAT	TGTGACCGTGAACTGAACG	149
comp70927_c2	CGTGCAACTACTCCTCTCCC	CGCGGAGTGAAAGTCCAGTA	269
comp62861_c1	TGAGTCAGCACGGTGTCTTC	CTACTTGCACCCTCCCAGTG	211
comp65192_c0	TGGAAAACCTGTGGTGTTGC	TTTTCTCAAGCGGCGGAGAT	202
comp58557_c0	TCGGTGTTCCTCTTCAAGGC	GGGTGTACTTTGCCGGATGA	260
comp64255_c0	AAGTCGATGCTCGTCCACTC	GCCCTCCCAAATCCATCACT	186
comp444638_c0	TGACGTCTCCTTGTCCGTTG	CCGAGTAGAAGCCACGCTAG	131
comp73884_c0	TAATGAGAGGCGAGGGTGGA	AAACAGAACCGTTGTGGGGT	164
comp73502_c0	ACCCTTGTGCAGTCCGAAAA	GACACAGAGGATGGTTGCGA	179
comp71647_c1	CGCAAATCCAATCCGTCTCG	TACTACATGCCATGCCAGCC	216
comp49165_c0	GCCTCCCTCCACCAATGAAA	CCACCAAGAGGACGAGGATG	160
comp71282_c0	TCCTTCTTCCCCCTAAGCCA	TTTTGCCTTTGACCCCAGGA	253
comp68502_c0	ACGTAAACTGGATGCCTGCA	CTCACTACCCCACATGCCTG	278
comp54468_c0	GAGGGGAAACGGTGTAGGTG	CGGCCCTTGATTTTGCAACA	202
comp60054_c0	TGCCCAACAGCGTAGTCAAT	AGGTGCATCAGACAATGGCA	148
comp75754_c1	TATGACAGTCCGTGAACCCC	AGGAGAGGAAGTGGGCTTGA	126
comp66807_c0	CATCCACTTCCTCCAACCCC	CTTCTTTTTGGGCGGTGGTG	153
comp72318_c0	ACTGCTGGACCTCTCTCGAT	CGAAAAGCAAGGCCCACATT	276
comp38558_c0	TGGTTGTCGCACCCTTCTTT	AAACAAACAGACCCTTAAATCCAA	120
comp72364_c2	CATGCACACAAGGCCAACTG	GTGCCTCTTACCCCCTTGTG	225
comp76564_c0	CGGCACCTCCTCTTTCCATT	ATGCAGTGTTGGCAGAGCAT	262
comp67382_c1	TTTGAGCGATGTTTTCCCCC	TGGATCTCATGAGAACTCTGCA	271
comp75678_c2	AACCGTGTACCTCCCTCTGT	GCTTTCTCCTCCCTGGTGAC	218
comp17639_c0	CTACCCGGGGCAGAAACTTT	GCGTTCACGTTGCTGAAGAA	219
comp34261_c0	GAGGGGTGTTTCCTTCCTGG	CATCATGGGCTGCATCTGC	166
comp46781_c0	CTCGACGGTGAAGGAAGGAG	GCCCTAGTAGTAGCAGCAGC	157
comp23940_c0	GTCCGAATCCCCCACCATTT	ACATTGCCATCTCCATCCCC	208
comp75517_c0	ACCGTGATGGGCACTGAAAT	GCCGAATAGGTCCTTCTCCG	213
comp66213_c0	TCGGGTCTATAAGGTATGGAAATGT	ACCTCATTCCTTGCGTTCATCT	221
comp48378_c0	CCCTCCGCCTGAAAGAACAT	TCCATGCCATCCTCGCTTTT	240
comp68873_c3	TGTCTGACACGTACAACGACA	ACAGAGAGAGGTGAGGGACC	232
comp61440_c1	GGTCAGGCAAGTTCACTCCA	GGTGTTGGGCGAAGGAAAAC	256
comp56142_c0	AGTCCTCTTGAGTCGGTCAA	TCTGCTAATGCGCGCTATCA	256
comp65896_c0	ACAGCACCCTTGACTCCTTG	ACCCCAATGGATTCAGCCAA	272
comp60632_c0	ACGACAGAGCTGCTTCCTTC	CAGTCCCTCAAAACCAGAAACA	168
comp48795_c0	CCCAATTTTCCCAGGATGGC	CAACCACCACCACCATTCCT	200
comp68447_c0	TTGGCACATACAACAGACGC	GTCCGGACACTTTGGGCTAT	220
comp69705_c0	GGCAAACTCAACCCTTGCTG	TGGCATTGGTGAGCAATGGA	243
comp70155_c3	GACAGAGGACAGCACACCAA	CTTCACCCTTTTGCCCATCC	179
comp75672_c1	CTCACTTCTCTTGCCTCGGT	GCTTCTGAGCCATCATCACAG	244
comp55817_c0	CTCACCTCCCCCAAATCTGG	GGACAGAAGGATTTCCCGTGT	221
comp606358_c0	TCCCTGTCTTTACTCTGGTGT	TCATGGCAAAAATTCAACCTGT	221
comp19242_c0	TAGTCAGCCACTGCAACAGG	AGGAACTGCTGCTACTACTGTG	222
comp66352_c0	GCTGAGCAAACATGTCGTACA	TGTCATTGGCATTCCAGTTTGG	269
comp238691_c0	AGTTCAAATAGCTAGATTAAAAGCACA	GACCTTGTATGGGGTCGGTC	131
comp66307_c0	TGCATATGGGGTTTAGGGAGTG	CACAAACCCTAGCAGAGCGA	274
comp73289_c1	ATATGGTGTTGCGGCGGTAA	GCCGGCTGACATAAACCAAG	257
